# Supplementary material for: Active ingredients isolated from Periplaneta americana L. inhibit the inflammation of the colonic mucosa and regulate the gut microbiota in DSS-induced ulcerative colitis in mice
Source: Front Pharmacol. 2025 Sep 19;16:1615989. doi: 10.3389/fphar.2025.1615989 (PMC12492031; doi:10.3389/fphar.2025.1615989)
Supplement: Supplementary file 1 [file Table2.xlsx]

## Sheet: Table2
Serial No.	Peptide < ProteinMetrics Confidential >	Observed (M+H)	Calc. mass (M+H)	Mass error (ppm)	intensity	relative proportion
1	KYDPENTYVTKYADRLKELHD	2598.29	2598.28	2.8	835.8	0.0751
2	DDKYTTKYDNIDLDEILASDR	2503.19	2503.18	3	596.69	0.0142685
3	GQKDSYVGDEAQSKRGILT	2052.04	2052.04	1.2	264.14	0.00959192
4	LTVDDIVC[+57.021]TR	1191.61	1191.6	3	272.33	0.00902424
5	DAYDNFEIDDKGFINTAK	2075.95	2075.96	-2.2	256.26	0.00661825
6	KYDPENTYVTK	1357.66	1357.66	0.3	295.51	0.00573209
7	DAYDNFEIDDKGFINTAK	2075.95	2075.96	-3.5	207.4	0.0046589
8	ILESKGLADEERMDALENQLKEAR	2758.4	2758.4	-2.2	210.75	0.00459488
9	ITENVYPDER	1235.59	1235.59	2.9	320.04	0.00405651
10	KYDPENTYVTKYADRL	1975.97	1975.98	-2.8	219.12	0.00391261
11	TVKLKEAEARAE	1344.75	1344.75	0.9	263.85	0.00356103
12	DALENQLKEAR	1286.67	1286.67	3.6	301.66	0.0032715
13	GTRGEHTEAEGGVYDISNK	2019.94	2019.94	1.3	391.99	0.00308398
14	YADRLKELHD	1259.64	1259.64	2.8	222.13	0.00299114
15	KYDPENTYVTKYADRLKELHD	2598.29	2598.28	2.1	359.51	0.00283441
16	YDNIDLDEILASDR	1651.79	1651.78	2.8	425.09	0.00263284
17	AQLESDLETTKK	1362.71	1362.71	-0.6	282.86	0.0025213
18	FAGDDAPR	848.389	848.39	-0.9	208.2	0.00247733
19	TLTVDDIVC[+57.021]TR	1292.65	1292.65	0.3	345.74	0.00246071
20	YDPENTYVTKYADRLKELHD	2470.18	2470.19	-3.7	218.96	0.00242321
21	GFAGDDAPR	905.41	905.411	-0.9	224.84	0.00212745
22	IKGELQQSEER	1316.68	1316.68	1.6	254.98	0.00204915
23	VIVVEEKGDPEFVKRQ	1872.03	1872.02	4.3	226.05	0.00192674
24	AKLDEKDKALQNAESEVAALNRR	2569.38	2569.37	3.3	322.32	0.00173849
25	AASFSQLEEATKR	1437.74	1437.73	2	226.21	0.00162427
26	LLEEDLERSEERLATATA	2046.04	2046.04	2.7	265.12	0.001528
27	FAGDDAPRAVFPSIVG	1618.83	1618.82	4	337.97	0.00131801
28	FTELIGN	793.41	793.409	1.8	203.88	0.00107382
29	LGGKDNPSSADIEK	1430.71	1430.71	0.1	236.35	0.00106529
30	AYDNFEIDDKGFIN	1660.75	1660.75	1	204.26	0.00106529
