# Supplementary material for: Active ingredients isolated from Periplaneta americana L. inhibit the inflammation of the colonic mucosa and regulate the gut microbiota in DSS-induced ulcerative colitis in mice
Source: Front Pharmacol. 2025 Sep 19;16:1615989. doi: 10.3389/fphar.2025.1615989 (PMC12492031; doi:10.3389/fphar.2025.1615989)
Supplement: Supplementary file 4 [file Table4.xlsx]

## Sheet: Table 4
id	CAS	FORMULA	NAME_EN	q1	q3	ionmode	rt	intensity Percentage
616@[M-H]-@RANK1;STD_69-72-7@-@RANK1	69-72-7	C7H6O3	Salicylic acid	137	93	-	7.06	0.115423
3277@[M-H]-@RANK1;STD_99-50-3@-@RANK1	99-50-3	C7H6O4	Protocatechuic acid;protocatechuic acid	153.05	108.95	-	3.43	0.0592368
64740@[M+H-H2O]+@RANK1	60-12-8	C8H10O	Phenethyl alcohol;2-Phenylethanol	105.1	77	+	3.37362	0.050434
69649@[M+H]+@RANK1	136790-76-6;333963-40-9	C20H32F2O5	Lubiprostone	391.2	149	+	12.749	0.0465804
29@[M+H]+@RANK1;STD_147-85-3@+@RANK1	147-85-3	C5H9NO2	Proline;L-Proline	116.1	70.1	+	0.73	0.0429963
58150@[M+H]+@RANK1	344-25-2	C5H9NO2	D-Proline	116.1	70.1	+	0.755483	0.0429963
3020@[M+H]+@RANK1	5536-17-4;24356-66-9	C10H13N5O4	Vidarabine	268.1	136.1	+	2.2804	0.0397112
86@[M+H]+@RANK1	58-61-7	C10H13N5O4	Adenosine	268.1	136.1	+	2.58482	0.0397112
4155@[M+H]+@RANK1	463-00-3	C5H11N3O2	4-Guanidinobutyric acid	146.1	86.1	+	1.314	0.0382365
6902@[M+H]+@RANK1	660-88-8	C5H11NO2	5-Aminovaleric acid	118.1	55.1	+	1.10792	0.026696
52@[M+H]+@RANK1	541-15-1	C7H15NO3	L-Carnitine	162.1	43	+	0.68835	0.0256519
84@[M+H]+@RANK1	58-63-9	C10H12N4O5	Inosine	269.1	137	+	2.6016	0.024553
13@[M+H]+@RANK1;STD_74-79-3@+@RANK1	74-79-3	C6H14N4O2	L-Arginine	175.1	70.05	+	0.6	0.0240111
12@[M+H]+@RANK1	2623-91-8	C4H9NO2	D-alpha-Aminobutyric acid	104.1	58.1	+	0.648333	0.0231753
5683@[M+H]+@RANK1	492-27-3	C10H7NO3	Kynurenic acid	190	144	+	4.36405	0.0181949
7016@[M+H]+@RANK1	3471-31-6	C11H11NO3	Methoxyindoleacetic acid	206.1	160.1	+	3.75962	0.0169459
28@[M+H]+@RANK1;63528@[M+H]+@RANK1;65707@[M+H]+@RANK1;STD_63-91-2@+@RANK1	63-91-2;673-06-3;150-30-1	C9H11NO2	L-Phenylalanine;D-(+)-Phenylalanine;DL-Phenylalanine	166.1	120.1	+	2.81977	0.0162364
3934@[M+H]+@RANK1	94-09-7	C9H11NO2	Benzocaine	166.1	120	+	3.04835	0.0162364
66571@[M+H]+@RANK1	100-42-5	C8H8	Styrene	105.1	51	+	3.37362	0.0130568
44803@[M+H]+@RANK1	14639-25-9;98-98-6	C6H5NO2	2-Picolinic acid	124	78	+	1.3261	0.0124829
35@[M+H]+@RANK1;STD_72-18-4@+@RANK1	72-18-4	C5H11NO2	L-Valine	118.1	72.1	+	0.93	0.0124576
35949@[M+H]+@RANK1	6600-40-4	C5H11NO2	DL-Norvaline	118.1	72.1	+	1.05125	0.0124576
STD_87-51-4@+@RANK1	87-51-4	C10H9NO2	Indole-3-acetic acid	176	130	+	7.14	0.0103623
66971@[M+H]+@RANK1	1818-71-9	C10H13N5O5	Crotonoside	284.1	152.1	+	2.39745	0.00993717
3485@[M+H]+@RANK1	7665-99-8	C10H12N5O7P	Guanosine 3',5'-cyclic monophosphate	346.1	152.1	+	2.25995	0.00979477
68293@[M+H]+@RANK1	2492-09-3	C18H27NO5	Sarracine	338.2	55.1	+	13.1412	0.00856772
86189@[M+H]+@RANK1	7159-86-6	C18H27NO5	3alpha,6beta-Ditigloyloxytropan-7beta-ol	338.2	55.1	+	13.2084	0.00856772
618@[M-H]-@RANK1	490-79-9	C7H6O4	Gentisic acid	153	108	-	3.61772	0.00846852
4148@[M+H]+@RANK1;63105@[M+H]+@RANK1;88534@[M+H]+@RANK1	501-97-3;120-47-8;495-78-3	C9H10O3	Phloretic acid;Ethylparaben;3-(2-Hydroxyphenyl)propanoic acid	167.1	121.067	+	2.84044	0.00812054
93101@[M+H]+@RANK1	1854-30-4	C4H9NO2	O-Acetylethanolamine	104.1	44	+	0.671567	0.00780455
