# Supplementary material for: Active ingredients isolated from Periplaneta americana L. inhibit the inflammation of the colonic mucosa and regulate the gut microbiota in DSS-induced ulcerative colitis in mice
Source: Front Pharmacol. 2025 Sep 19;16:1615989. doi: 10.3389/fphar.2025.1615989 (PMC12492031; doi:10.3389/fphar.2025.1615989)
Supplement: Supplementary file 6 [file Table1.xlsx]

## Sheet: Table1
Peptide < ProteinMetrics Confidential >	Observed m/z	z	Observed (M+H)	Calc. mass (M+H)	Mass error (ppm)	Starting position	Score	Scan Time	intensity	均值	Protein Name
A.AAPASSIAAAEYKEII.S	802.938	2	1604.87	1604.85	9.5	959	91.75	57.294	15685000	0.00191611	>tr|T1UL18|T1UL18_PERAM Putative EAG OS=Periplaneta americana OX=6978 GN=PA_0007 PE=2 SV=1
A.DIADYPYQLS.F	592.778	2	1184.55	1184.55	0.9	37	55.7	55.1391	10969000	0.00134	>tr|Q1M0X9|Q1M0X9_PERAM MPA3 allergen OS=Periplaneta americana OX=6978 PE=2 SV=1
A.DIIRHFEPYL.V	651.847	2	1302.69	1302.68	2.2	673	57.85	46.5025	4766800	0.000582322	>sp|Q9BPS0|VIT2_PERAM Vitellogenin-2 OS=Periplaneta americana OX=6978 GN=VG2 PE=2 SV=1
A.DIIRHFEPYLVG.R	729.895	2	1458.78	1458.77	6.5	673	39.35	56.9095	0	0	>sp|Q9BPS0|VIT2_PERAM Vitellogenin-2 OS=Periplaneta americana OX=6978 GN=VG2 PE=2 SV=1
A.EARAEFAEKSVK.K	455.577	3	1364.72	1364.72	0.4	236	74.43	24.273	5200600	0.000635316	>tr|A0A2P0XIF1|A0A2P0XIF1_PERAM Putative Per a 7 isoallergen OS=Periplaneta americana OX=6978 PE=2 SV=1
A.EKLEYPVMARA.A	436.225	3	1306.66	1306.68	-15.9	125	26.72	31.0117	6541600	0.000799136	>tr|D0USX9|D0USX9_PERAM Pyrimidine biosynthesis (Fragment) OS=Periplaneta americana OX=6978 PE=2 SV=1
A.EVMQKSC[+57.021]RC[+57.021]TFM.Y	788.84	2	1576.67	1576.67	-1	60	10.55	55.9599	0	0	>tr|T1UL18|T1UL18_PERAM Putative EAG OS=Periplaneta americana OX=6978 GN=PA_0007 PE=2 SV=1
A.FDEHMK.P	806.363	1	806.363	806.35	16.1	253	48.77	54.1104	11150000	0.00136211	>tr|A0A2P0XIG9|A0A2P0XIG9_PERAM Putative Per a 3 allergen variant OS=Periplaneta americana OX=6978 PE=2 SV=1
A.FKSFDDEGKIDSEKLR.H	479.248	4	1913.97	1913.96	4.4	139	82.39	39.9353	36540000	0.0044638	>tr|A0A2P0XIZ1|A0A2P0XIZ1_PERAM Putative Per a 8 allergen variant OS=Periplaneta americana OX=6978 PE=2 SV=1
A.FKSFDDEGKIDSEKLRH.A	513.513	4	2051.03	2051.02	4.5	139	156.98	36.7423	12388000	0.00151334	>tr|A0A2P0XIZ1|A0A2P0XIZ1_PERAM Putative Per a 8 allergen variant OS=Periplaneta americana OX=6978 PE=2 SV=1
A.GFAGDDAPR.A	453.209	2	905.41	905.411	-0.9	21	224.84	25.7967	17415000	0.00212745	>tr|A0A2R4CIH4|A0A2R4CIH4_PERAM Actin OS=Periplaneta americana OX=6978 PE=2 SV=1
A.GFAGDDAPR.A	453.21	2	905.412	905.411	1.2	21	98.74	24.8867	0	0	>tr|A0A2R4CIH4|A0A2R4CIH4_PERAM Actin OS=Periplaneta americana OX=6978 PE=2 SV=1
A.GFAGDDAPR.A	453.209	2	905.41	905.411	-1.5	21	81.92	26.0827	28317000	0.00345926	>tr|A0A2R4CIH4|A0A2R4CIH4_PERAM Actin OS=Periplaneta americana OX=6978 PE=2 SV=1
A.GFAGDDAPRAVFPSIVG.R	838.432	2	1675.86	1675.84	7.7	21	44.34	60.2886	7427600	0.000907371	>tr|A0A2R4CIH4|A0A2R4CIH4_PERAM Actin OS=Periplaneta americana OX=6978 PE=2 SV=1
A.GLALC[+57.021]QAYDYN.Q	644.277	2	1287.55	1287.57	-15.6	10	25.81	41.3135	176530000	0.0215653	>tr|A0A5A4M2P1|A0A5A4M2P1_PERAM Cellulase OS=Periplaneta americana OX=6978 PE=2 SV=1
A.GLALC[+57.021]QAYDYN.Q	644.278	2	1287.55	1287.57	-14.6	10	18.96	43.3836	193420000	0.0236286	>tr|A0A5A4M2P1|A0A5A4M2P1_PERAM Cellulase OS=Periplaneta americana OX=6978 PE=2 SV=1
A.ILFIMPMYNSNFRGM.Q	611.967	3	1833.89	1833.88	1.3	301	56.23	40.0609	42972000	0.00524955	>tr|H6S3P9|H6S3P9_PERAM Cytochrome b OS=Periplaneta americana OX=6978 GN=CYTB PE=3 SV=1
A.ITNAC[+57.021]IAYDRYTT.I	781.375	2	1561.74	1561.73	6.8	140	17.75	55.1026	8220600	0.00100425	>tr|A0A0K1ZFW3|A0A0K1ZFW3_PERAM Putative UV opsin OS=Periplaneta americana OX=6978 PE=2 SV=1
A.IVAPGKGIL.A	434.287	2	867.566	867.566	-0.3	23	34.98	48.5006	3082200	0.000376528	>tr|A0A2P0XIZ4|A0A2P0XIZ4_PERAM Fructose-bisphosphate aldolase OS=Periplaneta americana OX=6978 PE=2 SV=1
A.IVAPGKGILAADESTATIGK.R	638.03	3	1912.07	1912.08	0	23	94.09	48.7582	29578000	0.00361331	>tr|A0A2P0XIZ4|A0A2P0XIZ4_PERAM Fructose-bisphosphate aldolase OS=Periplaneta americana OX=6978 PE=2 SV=1
A.KEEAPAAAAEAAPA.A	648.825	2	1296.64	1296.64	-0.8	13	33.46	25.61	14031000	0.00171406	>tr|A0A2P0XIZ1|A0A2P0XIZ1_PERAM Putative Per a 8 allergen variant OS=Periplaneta americana OX=6978 PE=2 SV=1
A.KNLINQMLTVNP.S	462.268	3	1384.79	1384.76	19.9	246	7.66	22.945	7287100	0.000890207	>tr|H6SWU8|H6SWU8_PERAM Calcium/calmodulin-dependent protein kinase OS=Periplaneta americana OX=6978 PE=2 SV=1
A.LAEA.A	403.231	1	403.231	403.219	29.4	15	28.41	27.5903	10387000	0.0012689	>tr|O17447|O17447_PERAM p10 OS=Periplaneta americana OX=6978 PE=2 SV=1
A.LGGKDNPSSADIEK.I	477.576	3	1430.71	1430.71	0.1	12	236.35	24.537	8720300	0.00106529	>tr|A0A2P0XJ02|A0A2P0XJ02_PERAM 60S acidic ribosomal protein P2 OS=Periplaneta americana OX=6978 PE=2 SV=1
A.LGGKDNPSSADIEK.I	477.576	3	1430.71	1430.71	0.6	12	182.5	24.5127	8720300	0.00106529	>tr|A0A2P0XJ02|A0A2P0XJ02_PERAM 60S acidic ribosomal protein P2 OS=Periplaneta americana OX=6978 PE=2 SV=1
A.PLNQWPFLRC[+57.021]APGN.S	835.413	2	1669.82	1669.83	-4.5	172	22.1	56.4067	31286000	0.00382196	>tr|Q5G5C1|Q5G5C1_PERAM Parcxpwnx04 OS=Periplaneta americana OX=6978 PE=2 SV=1
A.PQHK.L	509.292	1	509.292	509.283	17.1	1638	21.65	40.8591	4499600	0.000549681	>sp|Q9U8M0|VIT1_PERAM Vitellogenin-1 OS=Periplaneta americana OX=6978 GN=VG2 PE=2 SV=1
A.PTTAEPPKAEEE.E	649.817	2	1298.63	1298.61	11.9	190	18.77	56.3982	32620000	0.00398493	>tr|O76153|O76153_PERAM Rsp60 OS=Periplaneta americana OX=6978 PE=2 SV=1
A.RFMAEEADKKYDEVAR.K	490.243	4	1957.95	1957.94	4.4	145	144.77	37.2294	2326600	0.000284222	>tr|A0A2P0XIX7|A0A2P0XIX7_PERAM Putative Per a 7 allergen variant OS=Periplaneta americana OX=6978 PE=2 SV=1
A.RLLAEDADGKSDEVTQK.L	469.492	4	1874.95	1874.95	0.5	152	82.63	29.1083	3352700	0.000409573	>tr|A0A2P0XIF1|A0A2P0XIF1_PERAM Putative Per a 7 isoallergen OS=Periplaneta americana OX=6978 PE=2 SV=1
A.SNNESFFGYTGA.F	647.271	2	1293.53	1293.54	-2.9	551	21.09	55.0359	36429000	0.00445024	>tr|H2F490|H2F490_PERAM Transferrin OS=Periplaneta americana OX=6978 PE=2 SV=1
A.TAKLAEASQAADESERAR.K	635.32	3	1903.95	1903.95	-0.1	103	100.78	28.2541	26122000	0.00319112	>tr|A0A2P0XIX7|A0A2P0XIX7_PERAM Putative Per a 7 allergen variant OS=Periplaneta americana OX=6978 PE=2 SV=1
A.TAPH.A	425.215	1	425.215	425.214	0.9	1208	33.56	13.9655	9115500	0.00111357	>tr|V6DQH9|V6DQH9_PERAM Metabotropic GABA-B receptor subtype 2 OS=Periplaneta americana OX=6978 GN=GABA-B-R2 PE=2 SV=1
A.TGFGQYLATHT.V	598.298	2	1195.59	1195.57	11.7	220	55.64	45.8789	6110800	0.000746508	>tr|A0A059WHP2|A0A059WHP2_PERAM Beta-glucosidase OS=Periplaneta americana OX=6978 PE=2 SV=1
A.TGLF.L	437.238	1	437.238	437.24	-4.2	48	124.46	35.0674	1597700	0.000195178	>tr|H6S3P9|H6S3P9_PERAM Cytochrome b OS=Periplaneta americana OX=6978 GN=CYTB PE=3 SV=1
A.TGLFLAMHYC[+57.021]P.N	655.307	2	1309.61	1309.61	-0.5	48	31.82	49.9098	15697000	0.00191758	>tr|H6S3P9|H6S3P9_PERAM Cytochrome b OS=Periplaneta americana OX=6978 GN=CYTB PE=3 SV=1
A.TITAPSM[+15.995]TFIP.N	597.808	2	1194.61	1194.61	0.4	87	66.04	52.106	9228500	0.00112737	>tr|P92048|P92048_PERAM Lectin-related protein (Fragment) OS=Periplaneta americana OX=6978 PE=2 SV=1
A.TPTPSP.T	599.304	1	599.304	599.303	1.4	21	2.84	47.3586	3479600	0.000425075	>tr|Q1WK32|Q1WK32_PERAM Adipokinetic hormone receptor OS=Periplaneta americana OX=6978 PE=2 SV=1
A.TSDKFDEYMKAL.G	483.236	3	1447.69	1447.68	10.8	13	78.19	57.2408	1068400	0.000130518	>tr|Q1M0X8|Q1M0X8_PERAM MPA13 allergen OS=Periplaneta americana OX=6978 PE=2 SV=1
A.VGYINRLHSVF.G	652.855	2	1304.7	1304.71	-6.8	94	61.67	60.6342	2161400	0.000264041	>tr|O18530|O18530_PERAM Cr-PII protein OS=Periplaneta americana OX=6978 GN=Cr-PII PE=2 SV=1
A.VPVKRMVKEYMAGH.M	822.94	2	1644.87	1644.87	1.2	73	45.07	47.5875	7472900	0.000912905	>tr|B9W4N7|B9W4N7_PERAM Hemocyanin subunit type 1 OS=Periplaneta americana OX=6978 GN=hc1 PE=2 SV=1
C.AGNLDTGDRTYA.C	627.291	2	1253.57	1253.58	-0.9	536	76.48	29.4489	9742100	0.00119012	>tr|H2F490|H2F490_PERAM Transferrin OS=Periplaneta americana OX=6978 PE=2 SV=1
C.DIGAAIQEVMESYEVEL.D	632.631	3	1895.88	1895.89	-7.9	105	35.16	46.4236	8528000	0.0010418	>tr|D0UTA5|D0UTA5_PERAM Methionine aminopeptidase (Fragment) OS=Periplaneta americana OX=6978 PE=2 SV=1
C.PEALFQPSF.L	1035.51	1	1035.51	1035.51	-1.7	259	2.51	59.2564	3990200	0.000487451	>tr|A0A2R4CIH4|A0A2R4CIH4_PERAM Actin OS=Periplaneta americana OX=6978 PE=2 SV=1
D.AVGYINRLHSVFGWDPYVPSS.K	473.639	5	2364.17	2364.18	-5.1	93	67.79	25.6782	11813000	0.0014431	>tr|O18530|O18530_PERAM Cr-PII protein OS=Periplaneta americana OX=6978 GN=Cr-PII PE=2 SV=1
D.AYDNFEIDDKGFIN.T	830.879	2	1660.75	1660.75	1	172	204.26	57.7436	8606700	0.00105141	>tr|A0A2P0XIZ1|A0A2P0XIZ1_PERAM Putative Per a 8 allergen variant OS=Periplaneta americana OX=6978 PE=2 SV=1
D.AYDNFEIDDKGFINTAK.L	980.97	2	1960.93	1960.93	2.3	172	13.32	55.1363	19794000	0.00241808	>tr|A0A2P0XIZ1|A0A2P0XIZ1_PERAM Putative Per a 8 allergen variant OS=Periplaneta americana OX=6978 PE=2 SV=1
D.AYDNFEIDDKGFINTAKL.I	692.013	3	2074.02	2074.01	5.6	172	36.21	59.4281	7477900	0.000913516	>tr|A0A2P0XIZ1|A0A2P0XIZ1_PERAM Putative Per a 8 allergen variant OS=Periplaneta americana OX=6978 PE=2 SV=1
D.DAYDNFEIDDKGFIN.T	888.391	2	1775.78	1775.78	-0.3	171	137.72	58.4258	0	0	>tr|A0A2P0XIZ1|A0A2P0XIZ1_PERAM Putative Per a 8 allergen variant OS=Periplaneta americana OX=6978 PE=2 SV=1
D.DAYDNFEIDDKGFINTAK.L	692.655	3	2075.95	2075.96	-2.2	171	256.26	55.7766	54176000	0.00661825	>tr|A0A2P0XIZ1|A0A2P0XIZ1_PERAM Putative Per a 8 allergen variant OS=Periplaneta americana OX=6978 PE=2 SV=1
D.DAYDNFEIDDKGFINTAK.L	692.654	3	2075.95	2075.96	-3.5	171	207.4	54.7565	38137000	0.0046589	>tr|A0A2P0XIZ1|A0A2P0XIZ1_PERAM Putative Per a 8 allergen variant OS=Periplaneta americana OX=6978 PE=2 SV=1
D.DAYDNFEIDDKGFINTAK.L	692.653	3	2075.94	2075.96	-5.3	171	46.15	55.2686	14070000	0.00171882	>tr|A0A2P0XIZ1|A0A2P0XIZ1_PERAM Putative Per a 8 allergen variant OS=Periplaneta americana OX=6978 PE=2 SV=1
D.DAYDNFEIDDKGFINTAK.L	692.655	3	2075.95	2075.96	-2.1	171	31.83	54.1968	17148000	0.00209484	>tr|A0A2P0XIZ1|A0A2P0XIZ1_PERAM Putative Per a 8 allergen variant OS=Periplaneta americana OX=6978 PE=2 SV=1
D.DEVVIAAF.K	863.458	1	863.458	863.451	7.7	132	6.39	60.4683	5386300	0.000658002	>tr|A0A2P0XIZ1|A0A2P0XIZ1_PERAM Putative Per a 8 allergen variant OS=Periplaneta americana OX=6978 PE=2 SV=1
D.DKPLGYPFDRP.I	652.845	2	1304.68	1304.66	14.9	566	53.62	44.974	6033500	0.000737065	>tr|A0A2P0XIG9|A0A2P0XIG9_PERAM Putative Per a 3 allergen variant OS=Periplaneta americana OX=6978 PE=2 SV=1
D.EARIIC[+57.021]Q.Q	445.235	2	889.463	889.456	8.1	143	57.35	23.6999	3774300	0.000461076	>sp|P26305|LPSBP_PERAM Hemolymph lipopolysaccharide-binding protein OS=Periplaneta americana OX=6978 PE=1 SV=1
D.KYT.T	411.231	1	411.231	411.224	17.4	26	25.29	46.6001	4501000	0.000549852	>tr|O17447|O17447_PERAM p10 OS=Periplaneta americana OX=6978 PE=2 SV=1
D.LPDVYPFYYSKPV.K	794.403	2	1587.8	1587.81	-6.2	188	14.42	56.1968	7374700	0.000900909	>tr|A0A2P0XIG9|A0A2P0XIG9_PERAM Putative Per a 3 allergen variant OS=Periplaneta americana OX=6978 PE=2 SV=1
D.PEAIEQERGKQNLIAGIE.N	499.511	4	1995.02	1995.05	-14.5	159	10.02	41.1146	6191800	0.000756403	>tr|A0A5Q0MUH6|A0A5Q0MUH6_PERAM Thymosin isoform 3 OS=Periplaneta americana OX=6978 PE=2 SV=1
D.PENTYVTKYADRLKELHD.-	439.226	5	2192.1	2192.1	0.2	113	24.39	40.7207	13794000	0.0016851	>tr|O17447|O17447_PERAM p10 OS=Periplaneta americana OX=6978 PE=2 SV=1
D.PFYHPPANKFP.Y	657.842	2	1314.68	1314.66	10.5	98	32.92	57.3976	7944100	0.000970468	>tr|A0A6G8MVB5|A0A6G8MVB5_PERAM MAG-P19 OS=Periplaneta americana OX=6978 GN=MAG-P19 PE=2 SV=1
D.PIIEDYHGGFK.K	425.885	3	1275.64	1275.64	1.7	84	51.56	45.1519	9198300	0.00112368	>tr|B1A7S7|B1A7S7_PERAM Arginine kinase OS=Periplaneta americana OX=6978 PE=2 SV=1
D.PLEGNVHYDYFGAQ.R	805.364	2	1609.72	1609.73	-5.1	913	95.85	53.5758	14463000	0.00176683	>sp|Q9BPS0|VIT2_PERAM Vitellogenin-2 OS=Periplaneta americana OX=6978 GN=VG2 PE=2 SV=1
D.SIQEENFHYLVF.D	763.356	2	1525.7	1525.73	-18.1	79	26.83	56.1616	107690000	0.0131556	>tr|H6SWU8|H6SWU8_PERAM Calcium/calmodulin-dependent protein kinase OS=Periplaneta americana OX=6978 PE=2 SV=1
D.SKHP.E	468.262	1	468.262	468.257	10.7	356	7.55	51.2984	3516400	0.000429571	>tr|B9W4N7|B9W4N7_PERAM Hemocyanin subunit type 1 OS=Periplaneta americana OX=6978 GN=hc1 PE=2 SV=1
D.TEFSNIR.E	433.721	2	866.436	866.437	-1	22	41.44	21.7245	3307800	0.000404088	>tr|A0A481SQK2|A0A481SQK2_PERAM Per a 16 allergen OS=Periplaneta americana OX=6978 PE=2 SV=1
D.TGTPVMQHYT.E	378.852	3	1134.54	1134.52	14	688	27.98	22.4328	13528000	0.00165261	>tr|H2F490|H2F490_PERAM Transferrin OS=Periplaneta americana OX=6978 PE=2 SV=1
D.YAAIHRLGGYGC[+57.021]TGP.L	796.887	2	1592.77	1592.76	1.5	126	99.68	55.3414	266530000	0.0325599	>tr|I1XB28|I1XB28_PERAM Lysozyme OS=Periplaneta americana OX=6978 PE=2 SV=1
E.EGFQFFDKYLEGQ.T	804.382	2	1607.76	1607.74	11.7	134	21.82	53.5758	14463000	0.00176683	>tr|A0A2P0XIZ3|A0A2P0XIZ3_PERAM Putative Per a allergen OS=Periplaneta americana OX=6978 PE=2 SV=1
E.ELC[+57.021]MDLFRST.L	636.29	2	1271.57	1271.58	-2.1	306	72.8	54.6117	16707000	0.00204096	>tr|A0A2P0XJ10|A0A2P0XJ10_PERAM Putative Per a allergen OS=Periplaneta americana OX=6978 PE=2 SV=1
E.FTYRVLGMVMMYG.L	784.367	2	1567.73	1567.75	-13.1	211	8.41	43.7586	31836000	0.00388915	>tr|Q1WK32|Q1WK32_PERAM Adipokinetic hormone receptor OS=Periplaneta americana OX=6978 PE=2 SV=1
E.IDALHEGVDFY.A	639.813	2	1278.62	1278.6	14.8	286	66.63	51.0931	5142300	0.000628194	>tr|A0A2P0XJ10|A0A2P0XJ10_PERAM Putative Per a allergen OS=Periplaneta americana OX=6978 PE=2 SV=1
E.KIWHHTFYNEL.R	744.384	2	1487.76	1487.74	12	85	13.43	47.0525	6786900	0.000829102	>tr|A0A2R4CIH4|A0A2R4CIH4_PERAM Actin OS=Periplaneta americana OX=6978 PE=2 SV=1
E.KNVLIFDLGGGT.F	617.347	2	1233.69	1233.68	2.6	194	29.03	43.0772	19744000	0.00241197	>tr|A0A2P0XJ10|A0A2P0XJ10_PERAM Putative Per a allergen OS=Periplaneta americana OX=6978 PE=2 SV=1
E.KNVLIFDLGGGT.F	617.346	2	1233.69	1233.68	1.5	194	8.52	43.168	17741000	0.00216728	>tr|A0A2P0XJ10|A0A2P0XJ10_PERAM Putative Per a allergen OS=Periplaneta americana OX=6978 PE=2 SV=1
E.LIKLESSL.-	902.556	1	902.556	902.556	-0.1	349	81.32	53.152	145930000	0.0178271	>tr|B1A7S7|B1A7S7_PERAM Arginine kinase OS=Periplaneta americana OX=6978 PE=2 SV=1
E.PAVVRM[+15.995]NFTGTIRNP.E	844.947	2	1688.89	1688.89	-1.9	185	1.14	52.2503	6757400	0.000825498	>tr|B9W4N7|B9W4N7_PERAM Hemocyanin subunit type 1 OS=Periplaneta americana OX=6978 GN=hc1 PE=2 SV=1
E.QGKLHRKYAY.K	632.351	2	1263.69	1263.7	-1.6	192	17.78	34.3359	0	0	>tr|A0A3Q9NNI4|A0A3Q9NNI4_PERAM Protein-serine/threonine phosphatase OS=Periplaneta americana OX=6978 GN=PP5 PE=2 SV=1
E.RMDALENQLKEA.R	473.243	3	1417.71	1417.71	1.9	133	6.52	45.0583	2198600	0.000268586	>tr|A0A2P0XIX7|A0A2P0XIX7_PERAM Putative Per a 7 allergen variant OS=Periplaneta americana OX=6978 PE=2 SV=1
E.TDITFYI.I	436.727	2	872.447	872.44	8.2	228	32.62	29.7441	0	0	>tr|A0A0K1U4A8|A0A0K1U4A8_PERAM Nicotinic acetylcholine receptor beta1 variant A OS=Periplaneta americana OX=6978 GN=nAChR_beta1_a PE=2 SV=1
E.TSNR.R	477.244	1	477.244	477.242	4.6	1572	38.88	24.7095	8720300	0.00106529	>sp|Q9U8M0|VIT1_PERAM Vitellogenin-1 OS=Periplaneta americana OX=6978 GN=VG2 PE=2 SV=1
E.TVDHR.V	627.314	1	627.314	627.321	-10.3	301	50.46	39.0667	2709000	0.000330937	>tr|Q1WK32|Q1WK32_PERAM Adipokinetic hormone receptor OS=Periplaneta americana OX=6978 PE=2 SV=1
E.TVDHRVQKAL.F	583.832	2	1166.66	1166.66	-5.8	301	44.87	52.3384	6485500	0.000792282	>tr|Q1WK32|Q1WK32_PERAM Adipokinetic hormone receptor OS=Periplaneta americana OX=6978 PE=2 SV=1
E.VAALVVDN.G	800.451	1	800.451	800.451	-0.1	6	30.33	37.9371	5943100	0.000726022	>tr|A0A2R4CIH4|A0A2R4CIH4_PERAM Actin OS=Periplaneta americana OX=6978 PE=2 SV=1
E.VMFHKPR.S	457.755	2	914.503	914.503	-0.2	1546	95.43	52.7332	4348200	0.000531185	>sp|Q9BPS0|VIT2_PERAM Vitellogenin-2 OS=Periplaneta americana OX=6978 GN=VG2 PE=2 SV=1
F.DVAVARVSP.A	457.255	2	913.503	913.51	-8.2	115	16.13	33.5027	2765500	0.000337839	>tr|Q1M0X9|Q1M0X9_PERAM MPA3 allergen OS=Periplaneta americana OX=6978 PE=2 SV=1
F.EIDDKGFINTAK.L	450.903	3	1350.69	1350.69	3	177	145.87	38.0939	12879000	0.00157333	>tr|A0A2P0XIZ1|A0A2P0XIZ1_PERAM Putative Per a 8 allergen variant OS=Periplaneta americana OX=6978 PE=2 SV=1
F.HEVVLKPE.L	475.77	2	950.533	950.531	2.3	269	54.98	27.197	0	0	>sp|Q9BPS0|VIT2_PERAM Vitellogenin-2 OS=Periplaneta americana OX=6978 GN=VG2 PE=2 SV=1
F.IDIVLNFHTT.F	586.818	2	1172.63	1172.63	-2.7	271	4.04	43.3099	2416300	0.00029518	>tr|T1UL18|T1UL18_PERAM Putative EAG OS=Periplaneta americana OX=6978 GN=PA_0007 PE=2 SV=1
F.IDNKIHSNNF.A	601.309	2	1201.61	1201.6	12.4	104	68.94	47.5175	3500400	0.000427616	>tr|D0US62|D0US62_PERAM F-box protein (Fragment) OS=Periplaneta americana OX=6978 PE=2 SV=1
F.IDYL.G	523.278	1	523.278	523.276	4.2	637	58.79	43.2778	7151100	0.000873593	>sp|Q9U8M0|VIT1_PERAM Vitellogenin-1 OS=Periplaneta americana OX=6978 GN=VG2 PE=2 SV=1
F.KPYY.E	570.286	1	570.286	570.292	-11.5	1072	5.63	44.7531	0	0	>sp|Q9BPS0|VIT2_PERAM Vitellogenin-2 OS=Periplaneta americana OX=6978 GN=VG2 PE=2 SV=1
F.KPYYEDNFKVAEA.R	787.377	2	1573.75	1573.75	-4.2	1072	5.74	55.9599	0	0	>sp|Q9BPS0|VIT2_PERAM Vitellogenin-2 OS=Periplaneta americana OX=6978 GN=VG2 PE=2 SV=1
F.KSFDDEGKIDSEKLRHA.L	494.505	4	1975	1974.99	4.2	140	62.99	31.9745	16373000	0.00200016	>tr|A0A2P0XIZ1|A0A2P0XIZ1_PERAM Putative Per a 8 allergen variant OS=Periplaneta americana OX=6978 PE=2 SV=1
F.TFHFLLP.F	437.736	2	874.466	874.482	-18.7	181	15.9	43.3863	749950	9.16155e-05	>tr|H6S3P9|H6S3P9_PERAM Cytochrome b OS=Periplaneta americana OX=6978 GN=CYTB PE=3 SV=1
F.TIRSSVTFHEVV.L	458.917	3	1374.74	1374.74	-0.4	261	33.18	42.6684	2143600	0.000261867	>sp|Q9BPS0|VIT2_PERAM Vitellogenin-2 OS=Periplaneta americana OX=6978 GN=VG2 PE=2 SV=1
F.TLAF.N	451.248	1	451.248	451.255	-14.9	72	39.23	40.0447	1919900	0.000234539	>tr|D0UTA5|D0UTA5_PERAM Methionine aminopeptidase (Fragment) OS=Periplaneta americana OX=6978 PE=2 SV=1
F.TVC[+57.021]GDIHGQFY.D	648.793	2	1296.58	1296.57	8.2	229	41.44	46.0333	1457100	0.000178002	>tr|A0A3Q9NNI4|A0A3Q9NNI4_PERAM Protein-serine/threonine phosphatase OS=Periplaneta americana OX=6978 GN=PP5 PE=2 SV=1
F.TWAYVGFHDN.Y	605.272	2	1209.54	1209.53	3.2	154	1.25	58.6808	14189000	0.00173336	>tr|P92048|P92048_PERAM Lectin-related protein (Fragment) OS=Periplaneta americana OX=6978 PE=2 SV=1
F.TYTVDVTSDKAQDVY.V	852.9	2	1704.79	1704.8	-1.9	410	69.03	44.5688	22022000	0.00269025	>tr|A0A2P0XIG9|A0A2P0XIG9_PERAM Putative Per a 3 allergen variant OS=Periplaneta americana OX=6978 PE=2 SV=1
F.VEMDRFPYHV.G	646.803	2	1292.6	1292.61	-7.3	528	27.73	40.737	12390000	0.00151359	>sp|Q25641|CRPI_PERAM Allergen Cr-PI OS=Periplaneta americana OX=6978 PE=1 SV=1
F.YYMHHQLIARF.D	739.877	2	1478.75	1478.74	7.7	244	11.23	56.0797	45973000	0.00561616	>tr|B9W4N7|B9W4N7_PERAM Hemocyanin subunit type 1 OS=Periplaneta americana OX=6978 GN=hc1 PE=2 SV=1
G.DLLYHT.G	761.381	1	761.381	761.383	-2.5	585	1.26	55.2423	19990000	0.00244202	>tr|T1UL18|T1UL18_PERAM Putative EAG OS=Periplaneta americana OX=6978 GN=PA_0007 PE=2 SV=1
G.DRE.D	419.188	1	419.188	419.188	-0.5	1701	47.55	22.6322	0	0	>sp|Q9U8M0|VIT1_PERAM Vitellogenin-1 OS=Periplaneta americana OX=6978 GN=VG2 PE=2 SV=1
G.EVRRFAPEEISS.M	473.909	3	1419.71	1419.72	-6.5	111	77.78	41.6691	7452700	0.000910438	>tr|A0A2P0XJ10|A0A2P0XJ10_PERAM Putative Per a allergen OS=Periplaneta americana OX=6978 PE=2 SV=1
G.FAGDDAPR.A	424.698	2	848.389	848.39	-0.9	22	208.2	21.9452	20279000	0.00247733	>tr|A0A2R4CIH4|A0A2R4CIH4_PERAM Actin OS=Periplaneta americana OX=6978 PE=2 SV=1
G.FAGDDAPRAVFP.S	631.811	2	1262.61	1262.62	-1.4	22	180.25	53.8777	13902000	0.0016983	>tr|A0A2R4CIH4|A0A2R4CIH4_PERAM Actin OS=Periplaneta americana OX=6978 PE=2 SV=1
G.FAGDDAPRAVFP.S	631.812	2	1262.62	1262.62	-0.5	22	160.59	54.3929	13902000	0.0016983	>tr|A0A2R4CIH4|A0A2R4CIH4_PERAM Actin OS=Periplaneta americana OX=6978 PE=2 SV=1
G.FAGDDAPRAVFP.S	631.811	2	1262.61	1262.62	-1.3	22	108.35	54.162	45049000	0.00550328	>tr|A0A2R4CIH4|A0A2R4CIH4_PERAM Actin OS=Periplaneta americana OX=6978 PE=2 SV=1
G.FAGDDAPRAVFPSIVG.R	809.918	2	1618.83	1618.82	4	22	337.97	59.7373	10789000	0.00131801	>tr|A0A2R4CIH4|A0A2R4CIH4_PERAM Actin OS=Periplaneta americana OX=6978 PE=2 SV=1
G.GYGGIGGYGT.P	901.397	1	901.397	901.405	-8.5	192	72.12	43.6276	37730000	0.00460918	>tr|Q5G5C1|Q5G5C1_PERAM Parcxpwnx04 OS=Periplaneta americana OX=6978 PE=2 SV=1
G.IDVWEHAYY.L	598.277	2	1195.55	1195.54	4.8	184	16.84	46.0262	3159700	0.000385996	>tr|A0A2P0XIZ9|A0A2P0XIZ9_PERAM Superoxide dismutase OS=Periplaneta americana OX=6978 PE=2 SV=1
G.LEFAAKIINT.K	373.889	3	1119.65	1119.64	9.8	38	66.23	45.5972	13385000	0.00163514	>tr|H6SWU8|H6SWU8_PERAM Calcium/calmodulin-dependent protein kinase OS=Periplaneta americana OX=6978 PE=2 SV=1
G.LFRITWAYWADAGK.P	849.444	2	1697.88	1697.88	0.3	63	144.85	43.54	21389000	0.00261293	>tr|I1XB28|I1XB28_PERAM Lysozyme OS=Periplaneta americana OX=6978 PE=2 SV=1
G.LGYFEANDIHNNR.I	781.855	2	1562.7	1562.73	-19.9	54	46.23	40.8877	9174400	0.00112076	>tr|D0US62|D0US62_PERAM F-box protein (Fragment) OS=Periplaneta americana OX=6978 PE=2 SV=1
G.PFVVMIYRMIM[+15.995]GDL.L	850.932	2	1700.86	1700.86	0.2	623	36.4	47.9644	0	0	>tr|A0A5J6D227|A0A5J6D227_PERAM Nanchung OS=Periplaneta americana OX=6978 PE=2 SV=1
G.QLLLDREHYASEE.V	801.895	2	1602.78	1602.78	3.9	17	141.65	56.2289	18571000	0.00226867	>tr|D0UN65|D0UN65_PERAM Alpha-spectrin (Fragment) OS=Periplaneta americana OX=6978 PE=2 SV=1
G.QSC[+57.021]PTKYTAADIAAAT.V	834.885	2	1668.76	1668.79	-16.8	238	52.45	41.7708	39218000	0.00479095	>tr|A0A2P0XIZ4|A0A2P0XIZ4_PERAM Fructose-bisphosphate aldolase OS=Periplaneta americana OX=6978 PE=2 SV=1
G.TIGILM[+15.995]DAPHIFEYVDQDR.I	450.625	5	2249.1	2249.09	2.1	517	9.57	38.5987	1117700	0.000136541	>tr|A0A0K1U4A8|A0A0K1U4A8_PERAM Nicotinic acetylcholine receptor beta1 variant A OS=Periplaneta americana OX=6978 GN=nAChR_beta1_a PE=2 SV=1
G.TKNSYLRTPP.N	588.811	2	1176.61	1176.64	-19.6	81	7.35	50.6428	4478500	0.000547103	>tr|Q5G5C2|Q5G5C2_PERAM Parcxpwnx05 OS=Periplaneta americana OX=6978 PE=2 SV=1
G.TLAGHKYPVNKPMGFPFDRQID.G	633.585	4	2531.32	2531.29	13	631	3.63	51.0258	14848000	0.00181386	>tr|B9W4N7|B9W4N7_PERAM Hemocyanin subunit type 1 OS=Periplaneta americana OX=6978 GN=hc1 PE=2 SV=1
G.YALNDASKS.I	484.744	2	968.481	968.468	13.1	71	2.58	18.2927	0	0	>tr|A0A3Q9NNI4|A0A3Q9NNI4_PERAM Protein-serine/threonine phosphatase OS=Periplaneta americana OX=6978 GN=PP5 PE=2 SV=1
G.YTAWSLIDNFEWNNGYTQRFG.L	646.299	4	2582.17	2582.17	-0.1	447	30.67	45.4431	73703000	0.00900371	>tr|A0A059WHP2|A0A059WHP2_PERAM Beta-glucosidase OS=Periplaneta americana OX=6978 PE=2 SV=1
H.AGNHYRNQVR.G	607.804	2	1214.6	1214.61	-10.8	1652	28.67	30.9086	0	0	>sp|Q9BPS0|VIT2_PERAM Vitellogenin-2 OS=Periplaneta americana OX=6978 GN=VG2 PE=2 SV=1
H.AGNHYRNQVR.G	607.798	2	1214.59	1214.61	-19.7	1652	0.98	28.7613	3527100	0.000430878	>sp|Q9BPS0|VIT2_PERAM Vitellogenin-2 OS=Periplaneta americana OX=6978 GN=VG2 PE=2 SV=1
H.EVKNEGYEVAH.D	637.8	2	1274.59	1274.6	-6.6	419	64.65	42.3007	13505000	0.0016498	>tr|A0A3Q9NNI4|A0A3Q9NNI4_PERAM Protein-serine/threonine phosphatase OS=Periplaneta americana OX=6978 GN=PP5 PE=2 SV=1
H.EVPKALSERVM[+15.995].D	637.852	2	1274.7	1274.68	15.1	506	29.44	42.3007	13505000	0.0016498	>tr|T1UL18|T1UL18_PERAM Putative EAG OS=Periplaneta americana OX=6978 GN=PA_0007 PE=2 SV=1
H.IGPHKVMLFGAA.C	620.856	2	1240.71	1240.69	14.6	98	127.39	59.6721	1212400	0.000148109	>tr|V6DQH9|V6DQH9_PERAM Metabotropic GABA-B receptor subtype 2 OS=Periplaneta americana OX=6978 GN=GABA-B-R2 PE=2 SV=1
H.KFYFDN.V	833.393	1	833.393	833.383	12.6	399	12.82	48.5924	0	0	>tr|H6SWU8|H6SWU8_PERAM Calcium/calmodulin-dependent protein kinase OS=Periplaneta americana OX=6978 PE=2 SV=1
H.KKYDEVGVQGH.-	420.552	3	1259.64	1259.64	2.3	675	2.9	33.3423	66614000	0.00813771	>sp|Q25641|CRPI_PERAM Allergen Cr-PI OS=Periplaneta americana OX=6978 PE=1 SV=1
H.KYPVN.K	620.338	1	620.338	620.34	-3.9	636	72.02	25.1948	0	0	>tr|B9W4N7|B9W4N7_PERAM Hemocyanin subunit type 1 OS=Periplaneta americana OX=6978 GN=hc1 PE=2 SV=1
H.SISPYRIHAGK.T	614.844	2	1228.68	1228.68	0.5	138	16.11	57.745	1303600	0.000159251	>tr|D0UTA5|D0UTA5_PERAM Methionine aminopeptidase (Fragment) OS=Periplaneta americana OX=6978 PE=2 SV=1
H.TPSVLRGQ.L	429.24	2	857.473	857.484	-12.4	61	65.8	21.4055	29639000	0.00362076	>sp|Q9BPS0|VIT2_PERAM Vitellogenin-2 OS=Periplaneta americana OX=6978 GN=VG2 PE=2 SV=1
I.AGFFPYGRHIP.E	631.325	2	1261.64	1261.65	-3.6	33	29.62	38.7567	11117000	0.00135808	>tr|V6DQH9|V6DQH9_PERAM Metabotropic GABA-B receptor subtype 2 OS=Periplaneta americana OX=6978 GN=GABA-B-R2 PE=2 SV=1
I.DEGSLFEV.K	895.407	1	895.407	895.404	3.1	214	11.87	53.9636	0	0	>tr|A0A2P0XJ10|A0A2P0XJ10_PERAM Putative Per a allergen OS=Periplaneta americana OX=6978 PE=2 SV=1
I.DMAYRVLADHA.R	631.309	2	1261.61	1261.6	8.6	113	145.39	45.9798	2001900	0.000244556	>tr|D0UKL7|D0UKL7_PERAM Ala-tRNA synthetase (Fragment) OS=Periplaneta americana OX=6978 PE=2 SV=1
I.EDYHGGFKKTDK.H	475.574	3	1424.71	1424.68	17.9	87	77.06	33.4899	1428500	0.000174509	>tr|B1A7S7|B1A7S7_PERAM Arginine kinase OS=Periplaneta americana OX=6978 PE=2 SV=1
I.ELIRSWFGLP.-	609.332	2	1217.66	1217.67	-9.9	265	27.82	44.8518	1231900	0.000150491	>tr|O18528|O18528_PERAM Cr-PII allergen (Fragment) OS=Periplaneta americana OX=6978 PE=2 SV=1
I.IRHFEPYLVGR.E	462.925	3	1386.76	1386.76	-2.2	675	3.15	30.0066	0	0	>sp|Q9BPS0|VIT2_PERAM Vitellogenin-2 OS=Periplaneta americana OX=6978 GN=VG2 PE=2 SV=1
I.KDYQLFM[+15.995]VVGVL.L	476.601	3	1427.79	1427.76	19.6	564	8.43	47.0511	2511300	0.000306786	>tr|V6DQH9|V6DQH9_PERAM Metabotropic GABA-B receptor subtype 2 OS=Periplaneta americana OX=6978 GN=GABA-B-R2 PE=2 SV=1
I.KFH.C	431.244	1	431.244	431.24	9.3	1851	7.73	22.4239	1050800	0.000128368	>sp|Q9U8M0|VIT1_PERAM Vitellogenin-1 OS=Periplaneta americana OX=6978 GN=VG2 PE=2 SV=1
I.PTPHVYKVC[+57.021]VP.D	648.842	2	1296.68	1296.68	0.4	21	33.27	27.1364	39490000	0.00482418	>tr|H2F490|H2F490_PERAM Transferrin OS=Periplaneta americana OX=6978 PE=2 SV=1
I.PTPHVYKVC[+57.021]VP.D	432.899	3	1296.68	1296.68	3.1	21	1.37	27.157	0	0	>tr|H2F490|H2F490_PERAM Transferrin OS=Periplaneta americana OX=6978 PE=2 SV=1
I.TIYSL.L	596.317	1	596.317	596.329	-19.6	451	48.94	52.106	9228500	0.00112737	>tr|V6DQH9|V6DQH9_PERAM Metabotropic GABA-B receptor subtype 2 OS=Periplaneta americana OX=6978 GN=GABA-B-R2 PE=2 SV=1
I.TPIT.K	431.264	1	431.264	431.25	31.6	181	19.45	37.8547	451270	5.51281e-05	>sp|Q9BPS0|VIT2_PERAM Vitellogenin-2 OS=Periplaneta americana OX=6978 GN=VG2 PE=2 SV=1
I.TRARFEE.L	454.728	2	908.448	908.458	-11.7	300	3.51	19.1531	3828200	0.000467661	>tr|A0A2P0XJ10|A0A2P0XJ10_PERAM Putative Per a allergen OS=Periplaneta americana OX=6978 PE=2 SV=1
I.TVFES.F	582.279	1	582.279	582.277	3.4	107	43.3	43.1445	4942600	0.000603798	>tr|B9W4N7|B9W4N7_PERAM Hemocyanin subunit type 1 OS=Periplaneta americana OX=6978 GN=hc1 PE=2 SV=1
I.VEPEVLPDGEHNLE.R	788.875	2	1576.74	1576.75	-4.3	187	74.9	44.9769	19971000	0.0024397	>tr|A0A2P0XIZ4|A0A2P0XIZ4_PERAM Fructose-bisphosphate aldolase OS=Periplaneta americana OX=6978 PE=2 SV=1
K.AAQDELIK.R	444.244	2	887.481	887.483	-2.2	323	27.58	31.1694	9030800	0.00110322	>tr|A0A2P0XIZ4|A0A2P0XIZ4_PERAM Fructose-bisphosphate aldolase OS=Periplaneta americana OX=6978 PE=2 SV=1
K.DLPKVNLDLKSELEGFK.T	487.027	4	1945.09	1945.06	11.6	11	61.27	60.0279	3238500	0.000395622	>tr|A0A5Q0MUH6|A0A5Q0MUH6_PERAM Thymosin isoform 3 OS=Periplaneta americana OX=6978 PE=2 SV=1
K.DLPKVNLDLKSELEGFKT.V	682.711	3	2046.12	2046.11	3.6	11	150.36	59.9633	23599000	0.0028829	>tr|A0A5Q0MUH6|A0A5Q0MUH6_PERAM Thymosin isoform 3 OS=Periplaneta americana OX=6978 PE=2 SV=1
K.DLPKVNLDLKSELEGFKT.V	512.29	4	2046.14	2046.11	12.4	11	71.84	59.9871	3879000	0.000473867	>tr|A0A5Q0MUH6|A0A5Q0MUH6_PERAM Thymosin isoform 3 OS=Periplaneta americana OX=6978 PE=2 SV=1
K.DVGDLVY.R	780.375	1	780.375	780.377	-2.7	310	84.93	52.9535	8282700	0.00101183	>sp|Q9BPS0|VIT2_PERAM Vitellogenin-2 OS=Periplaneta americana OX=6978 GN=VG2 PE=2 SV=1
K.EVDRLEDELVHEKEKY.K	508.507	4	2031.01	2031	1.3	245	80.15	48.3186	3981700	0.000486413	>tr|A0A2P0XIX7|A0A2P0XIX7_PERAM Putative Per a 7 allergen variant OS=Periplaneta americana OX=6978 PE=2 SV=1
K.EVFDNLK.T	432.726	2	864.445	864.446	-1.6	33	31.86	44.196	3178400	0.00038828	>tr|B1A7S7|B1A7S7_PERAM Arginine kinase OS=Periplaneta americana OX=6978 PE=2 SV=1
K.FVAESDMAQLC[+57.021].S	635.773	2	1270.54	1270.54	-3.8	1372	68.21	50.3285	3838300	0.000468895	>sp|Q9BPS0|VIT2_PERAM Vitellogenin-2 OS=Periplaneta americana OX=6978 GN=VG2 PE=2 SV=1
K.GVDVDHYIELI.R	636.815	2	1272.62	1272.65	-18.5	69	13.35	34.7503	4373800	0.000534313	>tr|O18528|O18528_PERAM Cr-PII allergen (Fragment) OS=Periplaneta americana OX=6978 PE=2 SV=1
K.IDTSHPGSDLA.A	556.767	2	1112.53	1112.52	4.1	156	33.22	31.4653	66524000	0.00812671	>tr|A0A5A4M2P1|A0A5A4M2P1_PERAM Cellulase OS=Periplaneta americana OX=6978 PE=2 SV=1
K.IDTSHPGSDLAA.E	592.285	2	1183.56	1183.56	2.9	156	109.81	32.6028	20022000	0.00244593	>tr|A0A5A4M2P1|A0A5A4M2P1_PERAM Cellulase OS=Periplaneta americana OX=6978 PE=2 SV=1
K.IGYNPAAVAFVP.I	609.84	2	1218.67	1218.65	17.7	122	90.02	49.8763	101490000	0.0123982	>tr|O02460|O02460_PERAM Elongation factor 1-alpha (Fragment) OS=Periplaneta americana OX=6978 PE=2 SV=1
K.IIAPPER.K	398.239	2	795.471	795.472	-1.7	330	54.77	28.5835	30602000	0.0037384	>tr|A0A2R4CIH4|A0A2R4CIH4_PERAM Actin OS=Periplaneta americana OX=6978 PE=2 SV=1
K.ILESKGLADEERMDALENQLKEAR.F	690.355	4	2758.4	2758.4	-2.2	122	210.75	55.8872	37613000	0.00459488	>tr|A0A2P0XIX7|A0A2P0XIX7_PERAM Putative Per a 7 allergen variant OS=Periplaneta americana OX=6978 PE=2 SV=1
K.IQDKEGIPPDQQR.L	508.6	3	1523.79	1523.78	2.5	30	34.63	22.1353	5510100	0.000673125	>tr|A1E2I6|A1E2I6_PERAM Ubiquitin (Fragment) OS=Periplaneta americana OX=6978 PE=2 SV=1
K.KAKEEAPAAAAEAAP.A	475.587	3	1424.75	1424.74	7	11	198.26	24.9219	7010500	0.000856417	>tr|A0A2P0XIZ1|A0A2P0XIZ1_PERAM Putative Per a 8 allergen variant OS=Periplaneta americana OX=6978 PE=2 SV=1
K.KGGQAYTFYVIVT.P	482.926	3	1446.76	1446.76	-0.2	522	7.01	56.3788	11680000	0.00142685	>tr|A0A2P0XIG9|A0A2P0XIG9_PERAM Putative Per a 3 allergen variant OS=Periplaneta americana OX=6978 PE=2 SV=1
K.KGLDPEALTG.K	500.77	2	1000.53	1000.53	1.7	244	83.69	42.9359	8575800	0.00104764	>sp|Q9XZ71|TNNT_PERAM Troponin T OS=Periplaneta americana OX=6978 GN=TNT PE=2 SV=1
K.KKPMWESLQK.K	425.569	3	1274.69	1274.69	0.2	100	116.35	42.439	36329000	0.00443803	>tr|O17447|O17447_PERAM p10 OS=Periplaneta americana OX=6978 PE=2 SV=1
K.KYDPENTYVT.K	615.287	2	1229.57	1229.57	-2	110	48.8	34.1136	62896000	0.00768351	>tr|O17447|O17447_PERAM p10 OS=Periplaneta americana OX=6978 PE=2 SV=1
K.KYDPENTYVTK.Y	453.226	3	1357.66	1357.66	0.3	110	295.51	29.1873	46922000	0.00573209	>tr|O17447|O17447_PERAM p10 OS=Periplaneta americana OX=6978 PE=2 SV=1
K.KYDPENTYVTKYAD.R	569.604	3	1706.8	1706.79	3.9	110	116.97	39.8584	27633000	0.00337571	>tr|O17447|O17447_PERAM p10 OS=Periplaneta americana OX=6978 PE=2 SV=1
K.KYDPENTYVTKYADR.L	466.481	4	1862.9	1862.89	4.7	110	318.88	38.5001	6939200	0.000847707	>tr|O17447|O17447_PERAM p10 OS=Periplaneta americana OX=6978 PE=2 SV=1
K.KYDPENTYVTKYADR.L	621.637	3	1862.9	1862.89	2.7	110	144.11	38.4916	31082000	0.00379704	>tr|O17447|O17447_PERAM p10 OS=Periplaneta americana OX=6978 PE=2 SV=1
K.KYDPENTYVTKYADRL.K	659.328	3	1975.97	1975.98	-2.8	110	219.12	51.7688	32028000	0.00391261	>tr|O17447|O17447_PERAM p10 OS=Periplaneta americana OX=6978 PE=2 SV=1
K.KYDPENTYVTKYADRLKELHD.-	520.463	5	2598.29	2598.28	1.9	110	538.16	54.4756	204070000	0.0249296	>tr|O17447|O17447_PERAM p10 OS=Periplaneta americana OX=6978 PE=2 SV=1
K.KYDPENTYVTKYADRLKELHD.-	520.464	5	2598.29	2598.28	2.1	110	359.51	43.5442	23202000	0.00283441	>tr|O17447|O17447_PERAM p10 OS=Periplaneta americana OX=6978 PE=2 SV=1
K.KYDPENTYVTKYADRLKELHD.-	866.767	3	2598.29	2598.28	0.7	110	297.55	54.4657	411190000	0.0502318	>tr|O17447|O17447_PERAM p10 OS=Periplaneta americana OX=6978 PE=2 SV=1
K.KYDPENTYVTKYADRLKELHD.-	433.887	6	2598.28	2598.28	0.1	110	185.14	54.5121	30282000	0.00369931	>tr|O17447|O17447_PERAM p10 OS=Periplaneta americana OX=6978 PE=2 SV=1
K.LATSDKFD.E	448.721	2	896.435	896.436	-0.9	11	51.92	37.4627	19943000	0.00243628	>tr|Q1M0X8|Q1M0X8_PERAM MPA13 allergen OS=Periplaneta americana OX=6978 PE=2 SV=1
K.LATSDKFDEYMK.A	483.232	3	1447.68	1447.68	3	11	60.09	44.4599	9377100	0.00114553	>tr|Q1M0X8|Q1M0X8_PERAM MPA13 allergen OS=Periplaneta americana OX=6978 PE=2 SV=1
K.LHEASEAADEASR.M	462.547	3	1385.63	1385.63	-1	113	235.35	20.1408	7290900	0.000890672	>tr|A0A2P0XIF1|A0A2P0XIF1_PERAM Putative Per a 7 isoallergen OS=Periplaneta americana OX=6978 PE=2 SV=1
K.LIQLLTASPEEEEGGEGEAA.-	681.667	3	2042.99	2042.98	5.1	189	112.77	58.0928	52711000	0.00643929	>tr|A0A2P0XIZ1|A0A2P0XIZ1_PERAM Putative Per a 8 allergen variant OS=Periplaneta americana OX=6978 PE=2 SV=1
K.LLYPEHFF.M	533.266	2	1065.53	1065.54	-14.5	282	26.6	59.6352	1044300	0.000127574	>tr|A0A3Q9NNI4|A0A3Q9NNI4_PERAM Protein-serine/threonine phosphatase OS=Periplaneta americana OX=6978 GN=PP5 PE=2 SV=1
K.LRFDVSQYQPEEIVVKT.V	684.37	3	2051.1	2051.08	7.7	105	161.67	57.5767	2530800	0.000309168	>tr|A0A481SQK2|A0A481SQK2_PERAM Per a 16 allergen OS=Periplaneta americana OX=6978 PE=2 SV=1
K.QHFPNFFRVVP.S	463.247	3	1387.73	1387.73	0.4	141	0.77	37.3199	3215400	0.0003928	>tr|V6DQH9|V6DQH9_PERAM Metabotropic GABA-B receptor subtype 2 OS=Periplaneta americana OX=6978 GN=GABA-B-R2 PE=2 SV=1
K.SELEGFKT.V	455.729	2	910.45	910.452	-1.5	21	45.1	40.7777	2053800	0.000250897	>tr|A0A5Q0MUH6|A0A5Q0MUH6_PERAM Thymosin isoform 3 OS=Periplaneta americana OX=6978 PE=2 SV=1
K.SHVSDALQNDC[+57.021]AK.C	482.221	3	1444.65	1444.65	-1	68	319.01	26.1709	6060900	0.000740412	>tr|O17447|O17447_PERAM p10 OS=Periplaneta americana OX=6978 PE=2 SV=1
K.SIYGTKFEDENFQLK.H	606.969	3	1818.89	1818.89	0.7	34	8.62	54.3313	36036000	0.00440223	>tr|Q9U8K2|Q9U8K2_PERAM Peptidyl-prolyl cis-trans isomerase (Fragment) OS=Periplaneta americana OX=6978 PE=2 SV=1
K.SLLKK.Y	588.41	1	588.41	588.408	3.2	24	45.7	48.1138	20575000	0.00251349	>tr|B1A7S7|B1A7S7_PERAM Arginine kinase OS=Periplaneta americana OX=6978 PE=2 SV=1
K.SLVPYVEAEHT.S	622.809	2	1244.61	1244.62	-3.2	1097	41	48.679	23828000	0.00291088	>sp|Q9BPS0|VIT2_PERAM Vitellogenin-2 OS=Periplaneta americana OX=6978 GN=VG2 PE=2 SV=1
K.SSALDEQLKEY.I	641.81	2	1282.61	1282.62	-2	43	61.64	45.9096	10483000	0.00128063	>sp|Q9XZ71|TNNT_PERAM Troponin T OS=Periplaneta americana OX=6978 GN=TNT PE=2 SV=1
K.SVGM[+15.995]VYHYNF.E	616.767	2	1232.53	1232.54	-10.6	1125	57.31	43.168	17741000	0.00216728	>sp|Q9BPS0|VIT2_PERAM Vitellogenin-2 OS=Periplaneta americana OX=6978 GN=VG2 PE=2 SV=1
K.SYELPDGQ.V	454.704	2	908.401	908.4	1.1	240	133.76	39.336	6229500	0.000761009	>tr|A0A2R4CIH4|A0A2R4CIH4_PERAM Actin OS=Periplaneta americana OX=6978 PE=2 SV=1
K.SYELPDGQ.V	454.704	2	908.401	908.4	1.7	240	77.98	39.2974	2299800	0.000280948	>tr|A0A2R4CIH4|A0A2R4CIH4_PERAM Actin OS=Periplaneta americana OX=6978 PE=2 SV=1
K.SYELPDGQVIT.I	611.303	2	1221.6	1221.6	-1	240	25.67	51.4757	5680000	0.000693881	>tr|A0A2R4CIH4|A0A2R4CIH4_PERAM Actin OS=Periplaneta americana OX=6978 PE=2 SV=1
K.SYELPDGQVITIGNER.F	597.643	3	1790.91	1790.89	11.8	240	173.44	57.6526	6270400	0.000766005	>tr|A0A2R4CIH4|A0A2R4CIH4_PERAM Actin OS=Periplaneta americana OX=6978 PE=2 SV=1
K.SYELPDGQVITIGNER.F	597.636	3	1790.89	1790.89	1	240	26.21	54.5343	19355000	0.00236445	>tr|A0A2R4CIH4|A0A2R4CIH4_PERAM Actin OS=Periplaneta americana OX=6978 PE=2 SV=1
K.SYELPDGQVITIGNERF.R	969.493	2	1937.98	1937.96	9.5	240	213.84	59.9419	39953000	0.00488074	>tr|A0A2R4CIH4|A0A2R4CIH4_PERAM Actin OS=Periplaneta americana OX=6978 PE=2 SV=1
K.TIPNYEELNHA.G	650.803	2	1300.6	1300.62	-13.1	191	84.97	51.6623	0	0	>tr|A0A2P0XIZ3|A0A2P0XIZ3_PERAM Putative Per a allergen OS=Periplaneta americana OX=6978 PE=2 SV=1
K.TLTTRLKEAEARAEFAE.R	646.009	3	1936.01	1936.01	-0.6	220	124.83	54.5022	27175000	0.00331976	>tr|A0A2P0XIX7|A0A2P0XIX7_PERAM Putative Per a 7 allergen variant OS=Periplaneta americana OX=6978 PE=2 SV=1
K.TPIFIYN.S	434.234	2	867.461	867.461	-0.3	105	32.31	34.557	1039000	0.000126926	>tr|A0A0K1ZFW3|A0A0K1ZFW3_PERAM Putative UV opsin OS=Periplaneta americana OX=6978 PE=2 SV=1
K.TPIFIYNSFN.K	608.304	2	1215.6	1215.6	-2.3	105	52.17	36.3309	3474600	0.000424464	>tr|A0A0K1ZFW3|A0A0K1ZFW3_PERAM Putative UV opsin OS=Periplaneta americana OX=6978 PE=2 SV=1
K.TPIFIYNSFN.K	608.313	2	1215.62	1215.6	11.7	105	5.72	30.4582	17295000	0.00211279	>tr|A0A0K1ZFW3|A0A0K1ZFW3_PERAM Putative UV opsin OS=Periplaneta americana OX=6978 PE=2 SV=1
K.TPPHILLHYC[+57.021].A	625.823	2	1250.64	1250.63	2.6	212	2.48	38.353	9128800	0.00111519	>tr|T1UL18|T1UL18_PERAM Putative EAG OS=Periplaneta americana OX=6978 GN=PA_0007 PE=2 SV=1
K.TVGPFVVM[+15.995].I	433.227	2	865.447	865.449	-2.3	620	97.96	37.3456	0	0	>tr|A0A5J6D227|A0A5J6D227_PERAM Nanchung OS=Periplaneta americana OX=6978 PE=2 SV=1
K.TVGPFVVM[+15.995]IY.R	571.291	2	1141.57	1141.6	-19.5	620	105.02	47.5791	38176000	0.00466366	>tr|A0A5J6D227|A0A5J6D227_PERAM Nanchung OS=Periplaneta americana OX=6978 PE=2 SV=1
K.TWRVHSI.F	449.753	2	898.499	898.489	11.1	546	4.15	24.6505	3210400	0.000392189	>tr|V6DQH9|V6DQH9_PERAM Metabotropic GABA-B receptor subtype 2 OS=Periplaneta americana OX=6978 GN=GABA-B-R2 PE=2 SV=1
K.TWRVHSIFT.D	573.806	2	1146.6	1146.61	-1.5	546	2.82	31.4172	6005900	0.000733693	>tr|V6DQH9|V6DQH9_PERAM Metabotropic GABA-B receptor subtype 2 OS=Periplaneta americana OX=6978 GN=GABA-B-R2 PE=2 SV=1
K.VGYP.N	435.222	1	435.222	435.224	-3.8	965	8.7	34.2363	978230	0.000119503	>sp|Q9BPS0|VIT2_PERAM Vitellogenin-2 OS=Periplaneta americana OX=6978 GN=VG2 PE=2 SV=1
K.VHESSVTGRC[+57.021]EV.L	453.883	3	1359.63	1359.63	1.4	165	153.15	24.8867	0	0	>sp|Q9BPS0|VIT2_PERAM Vitellogenin-2 OS=Periplaneta americana OX=6978 GN=VG2 PE=2 SV=1
K.VINFLYN.K	441.744	2	882.481	882.472	10.2	92	78.9	60.0813	1026000	0.000125338	>tr|O17447|O17447_PERAM p10 OS=Periplaneta americana OX=6978 PE=2 SV=1
K.YADRLKELHD.-	630.324	2	1259.64	1259.64	2.8	121	222.13	33.3725	24485000	0.00299114	>tr|O17447|O17447_PERAM p10 OS=Periplaneta americana OX=6978 PE=2 SV=1
K.YADRLKELHD.-	420.55	3	1259.63	1259.64	-3	121	9.81	31.1461	21776000	0.0026602	>tr|O17447|O17447_PERAM p10 OS=Periplaneta americana OX=6978 PE=2 SV=1
K.YDNIDLDEILASDR.L	826.396	2	1651.79	1651.78	2.8	31	425.09	60.386	21552000	0.00263284	>tr|O17447|O17447_PERAM p10 OS=Periplaneta americana OX=6978 PE=2 SV=1
K.YDPENTYVTK.Y	615.289	2	1229.57	1229.57	1.4	111	150.29	32.3234	50507000	0.00617004	>tr|O17447|O17447_PERAM p10 OS=Periplaneta americana OX=6978 PE=2 SV=1
K.YDPENTYVTKYADRLK.E	494.749	4	1975.98	1975.98	0	111	27.81	49.2374	6765100	0.000826439	>tr|O17447|O17447_PERAM p10 OS=Periplaneta americana OX=6978 PE=2 SV=1
K.YDPENTYVTKYADRLKELHD.-	494.842	5	2470.18	2470.19	-3.7	111	218.96	55.8424	19836000	0.00242321	>tr|O17447|O17447_PERAM p10 OS=Periplaneta americana OX=6978 PE=2 SV=1
L.DAILPPSRPTEKP.L	474.266	3	1420.78	1420.78	2.7	174	48.17	33.9312	1749500	0.000213723	>tr|O02460|O02460_PERAM Elongation factor 1-alpha (Fragment) OS=Periplaneta americana OX=6978 PE=2 SV=1
L.DEILASDR.L	459.73	2	918.453	918.453	-0.1	37	6.48	29.4796	7855100	0.000959596	>tr|O17447|O17447_PERAM p10 OS=Periplaneta americana OX=6978 PE=2 SV=1
L.DLQAEYFLNSHR.N	746.857	2	1492.71	1492.72	-7	159	19.75	56.0315	16851000	0.00205855	>tr|Q5G5C2|Q5G5C2_PERAM Parcxpwnx05 OS=Periplaneta americana OX=6978 PE=2 SV=1
L.EAEPKGQFYLLTGM[+15.995]T.K	850.93	2	1700.85	1700.82	18.8	160	11.45	54.8959	11260000	0.00137555	>tr|B1A7S7|B1A7S7_PERAM Arginine kinase OS=Periplaneta americana OX=6978 PE=2 SV=1
L.EGNVHYDYFGAQR.F	778.353	2	1555.7	1555.69	4.2	915	59.73	53.6684	17606000	0.00215079	>sp|Q9BPS0|VIT2_PERAM Vitellogenin-2 OS=Periplaneta americana OX=6978 GN=VG2 PE=2 SV=1
L.EIENLNVDKLK.V	438.913	3	1314.73	1314.73	-0.4	185	74.92	41.8848	13627000	0.0016647	>sp|Q9XZ71|TNNT_PERAM Troponin T OS=Periplaneta americana OX=6978 GN=TNT PE=2 SV=1
L.EVEASDTIENV.K	603.28	2	1205.55	1205.55	0.3	16	69.44	41.363	15627000	0.00190903	>tr|A1E2I6|A1E2I6_PERAM Ubiquitin (Fragment) OS=Periplaneta americana OX=6978 PE=2 SV=1
L.IDNFEWNNGY.T	636.28	2	1271.55	1271.53	15.9	453	8.23	55.0027	110460000	0.013494	>tr|A0A059WHP2|A0A059WHP2_PERAM Beta-glucosidase OS=Periplaneta americana OX=6978 PE=2 SV=1
L.ILLLC[+57.021]FYMLV.A	428.907	3	1284.71	1284.71	-2.6	361	16.3	47.1968	4758200	0.000581272	>tr|T1UL18|T1UL18_PERAM Putative EAG OS=Periplaneta americana OX=6978 GN=PA_0007 PE=2 SV=1
L.KDTTKQSHLAH.M	633.327	2	1265.65	1265.66	-9.9	183	3.19	43.5927	0	0	>tr|T1UL18|T1UL18_PERAM Putative EAG OS=Periplaneta americana OX=6978 GN=PA_0007 PE=2 SV=1
L.KELG.V	446.272	1	446.272	446.261	24.9	101	16.9	29.9531	2577900	0.000314922	>tr|A0A059WHP2|A0A059WHP2_PERAM Beta-glucosidase OS=Periplaneta americana OX=6978 PE=2 SV=1
L.KGEKNVLIFDLGG.G	463.938	3	1389.8	1389.77	18.3	191	60.5	57.1895	6181600	0.000755157	>tr|A0A2P0XJ10|A0A2P0XJ10_PERAM Putative Per a allergen OS=Periplaneta americana OX=6978 PE=2 SV=1
L.KPGMVVTFAPAN.L	616.327	2	1231.65	1231.65	-3.8	214	3.61	41.2628	2899200	0.000354172	>tr|O02460|O02460_PERAM Elongation factor 1-alpha (Fragment) OS=Periplaneta americana OX=6978 PE=2 SV=1
L.LEVLDFYQAF.A	622.821	2	1244.63	1244.62	12.2	657	62.6	38.9249	7688900	0.000939292	>tr|T1UL18|T1UL18_PERAM Putative EAG OS=Periplaneta americana OX=6978 GN=PA_0007 PE=2 SV=1
L.MLFMPLLRLS.C	610.848	2	1220.69	1220.69	-1.2	581	5.69	47.4699	25863000	0.00315948	>tr|A0A5J6D227|A0A5J6D227_PERAM Nanchung OS=Periplaneta americana OX=6978 PE=2 SV=1
L.PEIAIAA.I	342.699	2	684.391	684.393	-2.3	166	1.41	41.3617	9807800	0.00119814	>tr|D0UMQ4|D0UMQ4_PERAM Phosphatidylinositol 4-kinase type 2 (Fragment) OS=Periplaneta americana OX=6978 PE=2 SV=1
L.PEIAIAAI.D	399.242	2	797.477	797.477	0.5	166	41.99	55.7108	32848000	0.00401278	>tr|D0UMQ4|D0UMQ4_PERAM Phosphatidylinositol 4-kinase type 2 (Fragment) OS=Periplaneta americana OX=6978 PE=2 SV=1
L.TFYTA.I	602.27	1	602.27	602.282	-19.9	235	3.07	30.9129	3311500	0.00040454	>tr|T1UL18|T1UL18_PERAM Putative EAG OS=Periplaneta americana OX=6978 GN=PA_0007 PE=2 SV=1
L.TLFA.G	451.248	1	451.248	451.255	-14.9	119	39.23	40.0447	1919900	0.000234539	>tr|A0A2P0XIZ1|A0A2P0XIZ1_PERAM Putative Per a 8 allergen variant OS=Periplaneta americana OX=6978 PE=2 SV=1
L.TRAEQ.L	604.311	1	604.311	604.305	10.4	247	40.44	34.1343	14829000	0.00181154	>tr|A0A5A4M2P1|A0A5A4M2P1_PERAM Cellulase OS=Periplaneta americana OX=6978 PE=2 SV=1
L.TTRLKEAEAR.A	392.222	3	1174.65	1174.65	-2.3	222	30.56	17.4935	11345000	0.00138593	>tr|A0A2P0XIX7|A0A2P0XIX7_PERAM Putative Per a 7 allergen variant OS=Periplaneta americana OX=6978 PE=2 SV=1
L.TVDDLVTYFE.D	601.291	2	1201.57	1201.56	9.7	439	4.67	45.9548	0	0	>tr|B9W4N7|B9W4N7_PERAM Hemocyanin subunit type 1 OS=Periplaneta americana OX=6978 GN=hc1 PE=2 SV=1
L.TVKLKEAEARAE.F	448.921	3	1344.75	1344.75	0.9	229	263.85	24.4088	29150000	0.00356103	>tr|A0A2P0XIF1|A0A2P0XIF1_PERAM Putative Per a 7 isoallergen OS=Periplaneta americana OX=6978 PE=2 SV=1
L.TYSSVIFLGLDS.T	651.327	2	1301.65	1301.66	-12.3	501	31.96	39.3632	7937200	0.000969625	>tr|V6DQH9|V6DQH9_PERAM Metabotropic GABA-B receptor subtype 2 OS=Periplaneta americana OX=6978 GN=GABA-B-R2 PE=2 SV=1
L.VPLFGIDVWEH.A	656.341	2	1311.68	1311.67	1.5	179	39.92	43.8775	10493000	0.00128185	>tr|A0A2P0XIZ9|A0A2P0XIZ9_PERAM Superoxide dismutase OS=Periplaneta americana OX=6978 PE=2 SV=1
M.AGHM[+15.995]LPRGAIFTL.F	467.259	3	1399.76	1399.75	8.4	84	3.5	34.4493	2004600	0.000244886	>tr|B9W4N7|B9W4N7_PERAM Hemocyanin subunit type 1 OS=Periplaneta americana OX=6978 GN=hc1 PE=2 SV=1
M.DALENQLKEAR.F	429.563	3	1286.67	1286.67	3.6	135	301.66	37.3948	26780000	0.0032715	>tr|A0A2P0XIX7|A0A2P0XIX7_PERAM Putative Per a 7 allergen variant OS=Periplaneta americana OX=6978 PE=2 SV=1
M.DALENQLKEAR.F	643.839	2	1286.67	1286.67	0.8	135	123.3	37.3612	21361000	0.0026095	>tr|A0A2P0XIX7|A0A2P0XIX7_PERAM Putative Per a 7 allergen variant OS=Periplaneta americana OX=6978 PE=2 SV=1
M.DALENQLKEARF.M	478.584	3	1433.74	1433.74	-1	135	244.76	55.1197	8212600	0.00100327	>tr|A0A2P0XIX7|A0A2P0XIX7_PERAM Putative Per a 7 allergen variant OS=Periplaneta americana OX=6978 PE=2 SV=1
M.DLGYKDNMAHV.G	631.8	2	1262.59	1262.58	7.9	814	16.09	43.9037	7955000	0.0009718	>sp|Q9U8M0|VIT1_PERAM Vitellogenin-1 OS=Periplaneta americana OX=6978 GN=VG2 PE=2 SV=1
M.DQLTNQLKEAR.L	439.238	3	1315.7	1315.7	3.3	142	136.48	35.7081	7855800	0.000959681	>tr|A0A2P0XIF1|A0A2P0XIF1_PERAM Putative Per a 7 isoallergen OS=Periplaneta americana OX=6978 PE=2 SV=1
M.DQLTNQLKEARL.L	476.933	3	1428.78	1428.78	2.9	142	117.77	52.7726	2603600	0.000318061	>tr|A0A2P0XIF1|A0A2P0XIF1_PERAM Putative Per a 7 isoallergen OS=Periplaneta americana OX=6978 PE=2 SV=1
M.GNTVSPVVELTK.N	622.349	2	1243.69	1243.69	1.1	34	108.45	45.2962	14375000	0.00175608	>tr|Q1M0X8|Q1M0X8_PERAM MPA13 allergen OS=Periplaneta americana OX=6978 PE=2 SV=1
M.GNTVSPVVELTK.N	622.348	2	1243.69	1243.69	-0.3	34	39.24	45.4061	63685000	0.00777989	>tr|Q1M0X8|Q1M0X8_PERAM MPA13 allergen OS=Periplaneta americana OX=6978 PE=2 SV=1
M.GQKDSYVGDEAQSKRG.I	431.96	4	1724.82	1724.82	-0.8	49	86.71	19.1197	30497000	0.00372558	>tr|A0A2R4CIH4|A0A2R4CIH4_PERAM Actin OS=Periplaneta americana OX=6978 PE=2 SV=1
M.GQKDSYVGDEAQSKRGIL.T	488.502	4	1950.99	1950.99	-0.1	49	83.35	39.0333	4995700	0.000610285	>tr|A0A2R4CIH4|A0A2R4CIH4_PERAM Actin OS=Periplaneta americana OX=6978 PE=2 SV=1
M.GQKDSYVGDEAQSKRGILT.L	684.684	3	2052.04	2052.04	1.2	49	264.14	36.2987	78518000	0.00959192	>tr|A0A2R4CIH4|A0A2R4CIH4_PERAM Actin OS=Periplaneta americana OX=6978 PE=2 SV=1
M.KHWPFT.V	815.425	1	815.425	815.42	6	89	35.17	41.7436	11200000	0.00136822	>tr|A0A2P0XJ10|A0A2P0XJ10_PERAM Putative Per a allergen OS=Periplaneta americana OX=6978 PE=2 SV=1
M.LPPPYEVYPY.L	619.313	2	1237.62	1237.61	4.6	77	28.06	54.7578	17715000	0.0021641	>tr|A0A2P0XIG9|A0A2P0XIG9_PERAM Putative Per a 3 allergen variant OS=Periplaneta americana OX=6978 PE=2 SV=1
M.TAPSRVM[+15.995]FLC[+57.021].S	599.288	2	1197.57	1197.58	-5.8	567	19.65	38.1453	12670000	0.00154779	>tr|A0A5J6D227|A0A5J6D227_PERAM Nanchung OS=Periplaneta americana OX=6978 PE=2 SV=1
M.TLTVDDIVC[+57.021]TR.I	646.83	2	1292.65	1292.65	0.3	116	345.74	53.1142	20143000	0.00246071	>tr|Q1M0X8|Q1M0X8_PERAM MPA13 allergen OS=Periplaneta americana OX=6978 PE=2 SV=1
M.TTWQVTDPFYR.E	471.901	3	1413.69	1413.68	7.1	584	45.28	36.8521	3427100	0.000418662	>tr|V6DQH9|V6DQH9_PERAM Metabotropic GABA-B receptor subtype 2 OS=Periplaneta americana OX=6978 GN=GABA-B-R2 PE=2 SV=1
M.TVHRMLPDGW.D	606.301	2	1211.59	1211.6	-3.6	76	16.45	51.4112	38248000	0.00467246	>sp|Q9BPS0|VIT2_PERAM Vitellogenin-2 OS=Periplaneta americana OX=6978 GN=VG2 PE=2 SV=1
N.AKLDEKDKALQNAESEVAALNR.R	483.459	5	2413.27	2413.27	-0.1	62	158.3	54.2125	4536900	0.000554237	>tr|A0A2P0XIX7|A0A2P0XIX7_PERAM Putative Per a 7 allergen variant OS=Periplaneta americana OX=6978 PE=2 SV=1
N.AKLDEKDKALQNAESEVAALNR.R	604.072	4	2413.27	2413.27	-1	62	40.56	54.1369	101340000	0.0123799	>tr|A0A2P0XIX7|A0A2P0XIX7_PERAM Putative Per a 7 allergen variant OS=Periplaneta americana OX=6978 PE=2 SV=1
N.AKLDEKDKALQNAESEVAALNRR.I	514.681	5	2569.38	2569.37	3.3	62	322.32	54.4029	14231000	0.00173849	>tr|A0A2P0XIX7|A0A2P0XIX7_PERAM Putative Per a 7 allergen variant OS=Periplaneta americana OX=6978 PE=2 SV=1
N.AKLDEKDKALQNAESEVAALNRRIQ.L	703.385	4	2810.52	2810.51	2.9	62	82.79	57.786	10552000	0.00128905	>tr|A0A2P0XIX7|A0A2P0XIX7_PERAM Putative Per a 7 allergen variant OS=Periplaneta americana OX=6978 PE=2 SV=1
N.DLPIVEPLYW.D	622.829	2	1244.65	1244.66	-4	262	12.83	56.7748	0	0	>tr|B9W4N7|B9W4N7_PERAM Hemocyanin subunit type 1 OS=Periplaneta americana OX=6978 GN=hc1 PE=2 SV=1
N.ELLANGIQPMVT.M	429.233	3	1285.68	1285.68	1.9	140	6.88	28.8858	9864900	0.00120512	>tr|A0A059WHP2|A0A059WHP2_PERAM Beta-glucosidase OS=Periplaneta americana OX=6978 PE=2 SV=1
N.GLDYVIRSHEVK.N	472.592	3	1415.76	1415.76	-2.4	410	45.96	21.7809	25968000	0.00317231	>tr|A0A3Q9NNI4|A0A3Q9NNI4_PERAM Protein-serine/threonine phosphatase OS=Periplaneta americana OX=6978 GN=PP5 PE=2 SV=1
N.IIAPE.R	542.32	1	542.32	542.318	2.4	553	5.33	42.2799	39723000	0.00485265	>sp|Q25641|CRPI_PERAM Allergen Cr-PI OS=Periplaneta americana OX=6978 PE=1 SV=1
N.ISNFPEM.A	837.38	1	837.38	837.381	-1	457	1.3	48.8687	0	0	>tr|A0A5J6D227|A0A5J6D227_PERAM Nanchung OS=Periplaneta americana OX=6978 PE=2 SV=1
N.LIAGIENFDPR.K	622.833	2	1244.66	1244.66	-3.1	171	1.14	55.9115	34741000	0.00424403	>tr|A0A5Q0MUH6|A0A5Q0MUH6_PERAM Thymosin isoform 3 OS=Periplaneta americana OX=6978 PE=2 SV=1
N.PNLR.Y	499.283	1	499.283	499.299	-31.5	206	43.42	47.1412	8305900	0.00101467	>tr|A0A2P0XIG9|A0A2P0XIG9_PERAM Putative Per a 3 allergen variant OS=Periplaneta americana OX=6978 PE=2 SV=1
N.TGHADIIR.H	441.743	2	882.478	882.479	-0.8	669	17.85	16.8562	2661000	0.000325073	>sp|Q9BPS0|VIT2_PERAM Vitellogenin-2 OS=Periplaneta americana OX=6978 GN=VG2 PE=2 SV=1
N.TLRQTFE.N	447.737	2	894.467	894.468	-1	117	64.29	32.0216	1561800	0.000190793	>tr|O02459|O02459_PERAM DNA-directed RNA polymerase (Fragment) OS=Periplaneta americana OX=6978 PE=2 SV=2
N.TLRQTFENQVN.R	450.574	3	1349.71	1349.68	19.3	117	21.15	43.8675	2796000	0.000341565	>tr|O02459|O02459_PERAM DNA-directed RNA polymerase (Fragment) OS=Periplaneta americana OX=6978 PE=2 SV=2
N.TVLHMLVIYEKLETFDMAYEV.G	636.824	4	2544.27	2544.28	-0.8	282	41.16	51.2355	4425800	0.000540665	>tr|A0A5J6D227|A0A5J6D227_PERAM Nanchung OS=Periplaneta americana OX=6978 PE=2 SV=1
N.TYVT.K	483.26	1	483.26	483.245	31.7	116	50.09	56.3788	11680000	0.00142685	>tr|O17447|O17447_PERAM p10 OS=Periplaneta americana OX=6978 PE=2 SV=1
N.VYINIGENHEL.R	650.825	2	1300.64	1300.65	-8.2	715	65.22	34.4855	83667000	0.0102209	>sp|Q9U8M0|VIT1_PERAM Vitellogenin-1 OS=Periplaneta americana OX=6978 GN=VG2 PE=2 SV=1
P.ERSTHAKLM[+15.995]M.M	610.302	2	1219.6	1219.59	3.8	483	0.66	29.7591	0	0	>sp|Q9U8M0|VIT1_PERAM Vitellogenin-1 OS=Periplaneta americana OX=6978 GN=VG2 PE=2 SV=1
P.ETVLRDPVFY.Q	619.824	2	1238.64	1238.64	-0.7	320	33.45	34.7394	14370000	0.00175547	>tr|A0A2P0XIG9|A0A2P0XIG9_PERAM Putative Per a 3 allergen variant OS=Periplaneta americana OX=6978 PE=2 SV=1
P.FDRPIYGKDFYT.P	761.382	2	1521.76	1521.74	12.8	573	39.56	56.8257	8632200	0.00105453	>tr|A0A2P0XIG9|A0A2P0XIG9_PERAM Putative Per a 3 allergen variant OS=Periplaneta americana OX=6978 PE=2 SV=1
P.KYDWFG.Q	815.373	1	815.373	815.372	0.7	504	6.08	48.4321	0	0	>tr|B9W4N7|B9W4N7_PERAM Hemocyanin subunit type 1 OS=Periplaneta americana OX=6978 GN=hc1 PE=2 SV=1
P.LEI.E	374.229	1	374.229	374.229	0.5	184	81.4	45.5972	13385000	0.00163514	>sp|Q9XZ71|TNNT_PERAM Troponin T OS=Periplaneta americana OX=6978 GN=TNT PE=2 SV=1
P.LEIENLNVDKLK.V	476.608	3	1427.81	1427.81	0	184	39.8	52.932	6036500	0.000737432	>sp|Q9XZ71|TNNT_PERAM Troponin T OS=Periplaneta americana OX=6978 GN=TNT PE=2 SV=1
P.QPIC[+57.021]QQPYC[+57.021]P.Q	645.783	2	1290.56	1290.56	-2	98	8.18	38.9904	1499100	0.000183133	>tr|Q5G5C1|Q5G5C1_PERAM Parcxpwnx04 OS=Periplaneta americana OX=6978 PE=2 SV=1
P.TIRRNEIYNGHQGGVYIFGEGR.G	634.826	4	2536.28	2536.28	0.6	125	12.63	60.3253	4059100	0.000495868	>tr|D0US62|D0US62_PERAM F-box protein (Fragment) OS=Periplaneta americana OX=6978 PE=2 SV=1
P.TPHVYKVC[+57.021]VP.D	600.323	2	1199.64	1199.62	12.8	22	20.84	45.1975	7358100	0.000898881	>tr|H2F490|H2F490_PERAM Transferrin OS=Periplaneta americana OX=6978 PE=2 SV=1
P.TVLRANSTFRL.L	639.366	2	1277.73	1277.73	-5.2	976	16.67	35.0153	8895000	0.00108663	>sp|Q9U8M0|VIT1_PERAM Vitellogenin-1 OS=Periplaneta americana OX=6978 GN=VG2 PE=2 SV=1
P.TVLRANSTFRL.L	639.366	2	1277.73	1277.73	-5.2	976	15.01	35.0239	5358000	0.000654545	>sp|Q9U8M0|VIT1_PERAM Vitellogenin-1 OS=Periplaneta americana OX=6978 GN=VG2 PE=2 SV=1
P.VHIQPEWYF.L	609.803	2	1218.6	1218.59	4.1	267	42.59	45.8282	6503700	0.000794506	>tr|H6S3P9|H6S3P9_PERAM Cytochrome b OS=Periplaneta americana OX=6978 GN=CYTB PE=3 SV=1
Q.DEERMDQLTNQLKEAR.L	494.745	4	1975.96	1975.95	3.2	137	37.87	46.962	3996100	0.000488172	>tr|A0A2P0XIF1|A0A2P0XIF1_PERAM Putative Per a 7 isoallergen OS=Periplaneta americana OX=6978 PE=2 SV=1
Q.KDSYVGDEAQSK.R	442.877	3	1326.62	1326.62	-1.2	51	207.46	19.0212	5517800	0.000674066	>tr|A0A2R4CIH4|A0A2R4CIH4_PERAM Actin OS=Periplaneta americana OX=6978 PE=2 SV=1
Q.KFE.E	423.219	1	423.219	423.224	-12.5	88	55.2	31.054	0	0	>sp|Q9BPS0|VIT2_PERAM Vitellogenin-2 OS=Periplaneta americana OX=6978 GN=VG2 PE=2 SV=1
Q.LLEEDLE.R	860.424	1	860.424	860.425	-0.7	87	91.35	46.3299	18573000	0.00226892	>tr|A0A2P0XIX7|A0A2P0XIX7_PERAM Putative Per a 7 allergen variant OS=Periplaneta americana OX=6978 PE=2 SV=1
Q.LLEEDLE.R	430.717	2	860.427	860.425	2.5	87	26.5	46.2245	3638100	0.000444438	>tr|A0A2P0XIX7|A0A2P0XIX7_PERAM Putative Per a 7 allergen variant OS=Periplaneta americana OX=6978 PE=2 SV=1
Q.LLEEDLE.R	430.716	2	860.425	860.425	-0.2	87	7.16	43.5371	2691000	0.000328738	>tr|A0A2P0XIX7|A0A2P0XIX7_PERAM Putative Per a 7 allergen variant OS=Periplaneta americana OX=6978 PE=2 SV=1
Q.LLEEDLERSEERLATAT.A	988.014	2	1975.02	1975	11.1	87	121.94	57.2577	10093000	0.00123298	>tr|A0A2P0XIX7|A0A2P0XIX7_PERAM Putative Per a 7 allergen variant OS=Periplaneta americana OX=6978 PE=2 SV=1
Q.LLEEDLERSEERLATATA.K	682.685	3	2046.04	2046.04	2.7	87	265.12	58.0195	12508000	0.001528	>tr|A0A2P0XIX7|A0A2P0XIX7_PERAM Putative Per a 7 allergen variant OS=Periplaneta americana OX=6978 PE=2 SV=1
Q.LLTASPEEEEGGEGEAA.-	844.879	2	1688.75	1688.75	0.5	192	140.11	38.2635	290160000	0.0354466	>tr|A0A2P0XIZ1|A0A2P0XIZ1_PERAM Putative Per a 8 allergen variant OS=Periplaneta americana OX=6978 PE=2 SV=1
Q.PEARVAPRLLGWN.V	739.921	2	1478.83	1478.82	8.1	16	12.14	56.5982	45973000	0.00561616	>tr|A0A0K1ZFW3|A0A0K1ZFW3_PERAM Putative UV opsin OS=Periplaneta americana OX=6978 PE=2 SV=1
Q.PEWYFLFAYAILR.S	563.637	3	1688.9	1688.88	8.1	271	47.4	51.3538	18072000	0.00220771	>tr|H6S3P9|H6S3P9_PERAM Cytochrome b OS=Periplaneta americana OX=6978 GN=CYTB PE=3 SV=1
Q.PEWYFLFAYAILR.S	844.944	2	1688.88	1688.88	-1.9	271	4.51	52.196	0	0	>tr|H6S3P9|H6S3P9_PERAM Cytochrome b OS=Periplaneta americana OX=6978 GN=CYTB PE=3 SV=1
Q.SIADLR.G	674.375	1	674.375	674.383	-11.9	467	91.16	52.4375	0	0	>tr|H2F490|H2F490_PERAM Transferrin OS=Periplaneta americana OX=6978 PE=2 SV=1
Q.TREHALLAFTLGVK.Q	389.727	4	1555.89	1555.9	-4.9	74	24.29	23.8507	5858600	0.000715699	>tr|O02460|O02460_PERAM Elongation factor 1-alpha (Fragment) OS=Periplaneta americana OX=6978 PE=2 SV=1
Q.TVVDFRYRDP.L	634.331	2	1267.65	1267.64	8.6	354	67.21	42.3584	3923400	0.000479291	>tr|V6DQH9|V6DQH9_PERAM Metabotropic GABA-B receptor subtype 2 OS=Periplaneta americana OX=6978 GN=GABA-B-R2 PE=2 SV=1
Q.TVVDFRYRDP.L	634.315	2	1267.62	1267.64	-15.7	354	59.78	42.2033	0	0	>tr|V6DQH9|V6DQH9_PERAM Metabotropic GABA-B receptor subtype 2 OS=Periplaneta americana OX=6978 GN=GABA-B-R2 PE=2 SV=1
R.AASFSQLEEAT.K	577.271	2	1153.54	1153.54	-1.8	493	28.09	48.9535	16712000	0.00204157	>sp|Q9BPS0|VIT2_PERAM Vitellogenin-2 OS=Periplaneta americana OX=6978 GN=VG2 PE=2 SV=1
R.AASFSQLEEATKR.L	479.917	3	1437.74	1437.73	2	493	226.21	43.385	13296000	0.00162427	>sp|Q9BPS0|VIT2_PERAM Vitellogenin-2 OS=Periplaneta americana OX=6978 GN=VG2 PE=2 SV=1
R.ADNGDESKLDAWK.A	483.562	3	1448.67	1448.67	4.1	513	0.12	38.7067	8330500	0.00101767	>sp|Q9BPS0|VIT2_PERAM Vitellogenin-2 OS=Periplaneta americana OX=6978 GN=VG2 PE=2 SV=1
R.AGAEKVINFLYNK.K	733.908	2	1466.81	1466.8	5.6	87	60.44	57.1187	821130	0.000100311	>tr|O17447|O17447_PERAM p10 OS=Periplaneta americana OX=6978 PE=2 SV=1
R.AKEEEDLKKLKDKQSK.R	480.022	4	1917.06	1917.07	-0.2	62	47.02	21.4248	24023000	0.0029347	>sp|Q9XZ71|TNNT_PERAM Troponin T OS=Periplaneta americana OX=6978 GN=TNT PE=2 SV=1
R.AQLESDLETTKK.N	454.908	3	1362.71	1362.71	-0.6	51	282.86	30.7298	20639000	0.0025213	>tr|A0A2P0XIF1|A0A2P0XIF1_PERAM Putative Per a 7 isoallergen OS=Periplaneta americana OX=6978 PE=2 SV=1
R.AVFP.S	433.245	1	433.245	433.245	1.4	30	15.34	47.4441	3095100	0.000378104	>tr|A0A2R4CIH4|A0A2R4CIH4_PERAM Actin OS=Periplaneta americana OX=6978 PE=2 SV=1
R.DANLRAEKAEEEARSLQ.K	643.992	3	1929.96	1929.96	-1	24	8.82	39.3646	13723000	0.00167643	>tr|A0A2P0XIX7|A0A2P0XIX7_PERAM Putative Per a 7 allergen variant OS=Periplaneta americana OX=6978 PE=2 SV=1
R.DANLRAEKAEEEARSLQK.K	515.271	4	2058.06	2058.06	2.1	24	146.89	36.9335	17677000	0.00215946	>tr|A0A2P0XIX7|A0A2P0XIX7_PERAM Putative Per a 7 allergen variant OS=Periplaneta americana OX=6978 PE=2 SV=1
R.DDKYTTKYDNIDLDEILASDR.L	626.556	4	2503.2	2503.18	8.1	24	331.79	58.7352	150220000	0.0183512	>tr|O17447|O17447_PERAM p10 OS=Periplaneta americana OX=6978 PE=2 SV=1
R.DSYVVTPDYPSYR.T	781.361	2	1561.72	1561.72	-0.8	472	41.27	46.9166	7316800	0.000893836	>tr|A0A2P0XIG9|A0A2P0XIG9_PERAM Putative Per a 3 allergen variant OS=Periplaneta americana OX=6978 PE=2 SV=1
R.EIAQDFKTDLR.F	445.902	3	1335.69	1335.69	1.8	61	127.26	43.3057	5093800	0.000622269	>tr|Q95W47|Q95W47_PERAM Histone H3 (Fragment) OS=Periplaneta americana OX=6978 PE=3 SV=1
R.EIDV.G	475.244	1	475.244	475.24	8.8	815	14.52	25.192	2200900	0.000268867	>sp|Q9BPS0|VIT2_PERAM Vitellogenin-2 OS=Periplaneta americana OX=6978 GN=VG2 PE=2 SV=1
R.FC[+57.021]VTSDTELEKC[+57.021]HVLR.R	499.244	4	1993.95	1993.95	3.2	372	74.64	47.1412	8305900	0.00101467	>tr|H2F490|H2F490_PERAM Transferrin OS=Periplaneta americana OX=6978 PE=2 SV=1
R.FC[+57.021]VTSDTELEKC[+57.021]HVLR.R	665.319	3	1993.94	1993.95	-1.8	372	28.35	47.1384	11675000	0.00142624	>tr|H2F490|H2F490_PERAM Transferrin OS=Periplaneta americana OX=6978 PE=2 SV=1
R.FDVSQYQPEEIVVK.T	840.926	2	1680.85	1680.85	-1.6	107	179.88	55.5441	14453000	0.00176561	>tr|A0A481SQK2|A0A481SQK2_PERAM Per a 16 allergen OS=Periplaneta americana OX=6978 PE=2 SV=1
R.FGDIGVENTEENR.R	740.337	2	1479.67	1479.67	-2.3	44	37.18	39.6585	45748000	0.00558867	>tr|A0A2P0XIZ4|A0A2P0XIZ4_PERAM Fructose-bisphosphate aldolase OS=Periplaneta americana OX=6978 PE=2 SV=1
R.FGDIGVENTEENRRLY.R	637.978	3	1911.92	1911.92	-0.6	44	7.26	50.4788	14658000	0.00179065	>tr|A0A2P0XIZ4|A0A2P0XIZ4_PERAM Fructose-bisphosphate aldolase OS=Periplaneta americana OX=6978 PE=2 SV=1
R.FMAEEADKKYDEVAR.K	451.216	4	1801.84	1801.84	0.3	146	158.1	37.1164	8796000	0.00107454	>tr|A0A2P0XIX7|A0A2P0XIX7_PERAM Putative Per a 7 allergen variant OS=Periplaneta americana OX=6978 PE=2 SV=1
R.GAKSC[+57.021]HTGYGRT.A	647.806	2	1294.61	1294.6	7.2	473	17.56	43.6623	67296000	0.00822102	>tr|H2F490|H2F490_PERAM Transferrin OS=Periplaneta americana OX=6978 PE=2 SV=1
R.GEHTEAEGGVYDISNKR.R	466.223	4	1861.87	1861.87	0.4	313	58.27	30.8801	6853000	0.000837177	>tr|B1A7S7|B1A7S7_PERAM Arginine kinase OS=Periplaneta americana OX=6978 PE=2 SV=1
R.GTRGEHTEAEGGVYDISNK.R	505.74	4	2019.94	2019.94	1.3	310	391.99	30.4898	25245000	0.00308398	>tr|B1A7S7|B1A7S7_PERAM Arginine kinase OS=Periplaneta americana OX=6978 PE=2 SV=1
R.HQGVMVGM.G	429.702	2	858.396	858.396	0.2	41	36.49	40.5774	5317400	0.000649585	>tr|A0A2R4CIH4|A0A2R4CIH4_PERAM Actin OS=Periplaneta americana OX=6978 PE=2 SV=1
R.IKGELQQSEER.R	439.566	3	1316.68	1316.68	1.6	1354	254.98	21.4041	16774000	0.00204915	>sp|Q9U8M0|VIT1_PERAM Vitellogenin-1 OS=Periplaneta americana OX=6978 GN=VG2 PE=2 SV=1
R.IKPLEIENLNVDKLK.V	442.266	4	1766.04	1766.04	0.9	181	9.93	55.7401	26473000	0.003234	>sp|Q9XZ71|TNNT_PERAM Troponin T OS=Periplaneta americana OX=6978 GN=TNT PE=2 SV=1
R.IKPLEIENLNVDKLKVK.A	499.059	4	1993.21	1993.21	3.5	181	16.61	55.6774	8873900	0.00108405	>sp|Q9XZ71|TNNT_PERAM Troponin T OS=Periplaneta americana OX=6978 GN=TNT PE=2 SV=1
R.IQLLEEDLE.R	551.294	2	1101.58	1101.57	11.8	85	35.96	58.8573	1784600	0.00021801	>tr|A0A2P0XIX7|A0A2P0XIX7_PERAM Putative Per a 7 allergen variant OS=Periplaneta americana OX=6978 PE=2 SV=1
R.IQLLEEDLERSEERL.A	624.668	3	1871.99	1871.97	9.8	85	279.32	59.9095	11080000	0.00135356	>tr|A0A2P0XIX7|A0A2P0XIX7_PERAM Putative Per a 7 allergen variant OS=Periplaneta americana OX=6978 PE=2 SV=1
R.IQLLEEDLERSEERLA.T	648.346	3	1943.02	1943.01	7.4	85	244.35	59.8769	4176700	0.000510234	>tr|A0A2P0XIX7|A0A2P0XIX7_PERAM Putative Per a 7 allergen variant OS=Periplaneta americana OX=6978 PE=2 SV=1
R.IQLLEEDLERSEERLA.T	648.346	3	1943.02	1943.01	8.5	85	69.25	59.8485	3505400	0.000428227	>tr|A0A2P0XIX7|A0A2P0XIX7_PERAM Putative Per a 7 allergen variant OS=Periplaneta americana OX=6978 PE=2 SV=1
R.IVGGRPADIADYPYQ.L	817.91	2	1634.81	1634.82	-2.8	30	119.87	47.6448	39018000	0.00476652	>tr|Q1M0X9|Q1M0X9_PERAM MPA3 allergen OS=Periplaneta americana OX=6978 PE=2 SV=1
R.KDLYANT.V	824.411	1	824.411	824.415	-4.4	292	1.29	52.3398	15400000	0.0018813	>tr|A0A2R4CIH4|A0A2R4CIH4_PERAM Actin OS=Periplaneta americana OX=6978 PE=2 SV=1
R.KILESKGLADEERMDALENQLKEAR.F	722.381	4	2886.5	2886.5	1	121	122.9	55.3235	37778000	0.00461504	>tr|A0A2P0XIX7|A0A2P0XIX7_PERAM Putative Per a 7 allergen variant OS=Periplaneta americana OX=6978 PE=2 SV=1
R.KMGNTVSPVVELTKNGDEF.C	689.014	3	2065.03	2065.03	0.8	32	62.18	56.5996	21188000	0.00258837	>tr|Q1M0X8|Q1M0X8_PERAM MPA13 allergen OS=Periplaneta americana OX=6978 PE=2 SV=1
R.KVEDAYQGRDQFYIDR.S	668.325	3	2002.96	2002.96	-0.8	489	96.97	42.9345	27538000	0.0033641	>tr|A0A2P0XIG9|A0A2P0XIG9_PERAM Putative Per a 3 allergen variant OS=Periplaneta americana OX=6978 PE=2 SV=1
R.KVFNEHP.A	435.719	2	870.432	870.447	-17.6	553	6.66	30.0479	0	0	>tr|T1UL18|T1UL18_PERAM Putative EAG OS=Periplaneta americana OX=6978 GN=PA_0007 PE=2 SV=1
R.LDLAGRDLT.D	487.269	2	973.531	973.531	0	179	146.94	46.4882	0	0	>tr|A0A2R4CIH4|A0A2R4CIH4_PERAM Actin OS=Periplaneta americana OX=6978 PE=2 SV=1
R.LEEAEKKRQAM[+15.995]MQA.L	839.92	2	1678.83	1678.83	5	119	14.19	56.1631	28728000	0.00350947	>sp|Q9XZ71|TNNT_PERAM Troponin T OS=Periplaneta americana OX=6978 GN=TNT PE=2 SV=1
R.LKEAEARAEFAE.R	682.346	2	1363.68	1363.69	-0.4	225	146.2	33.7852	15435000	0.00188557	>tr|A0A2P0XIX7|A0A2P0XIX7_PERAM Putative Per a 7 allergen variant OS=Periplaneta americana OX=6978 PE=2 SV=1
R.LLAEDADGKSDEVTQ.K	795.875	2	1590.74	1590.75	-3.5	153	22.57	30.9058	31769000	0.00388097	>tr|A0A2P0XIF1|A0A2P0XIF1_PERAM Putative Per a 7 isoallergen OS=Periplaneta americana OX=6978 PE=2 SV=1
R.LVREIAQDFK.T	609.843	2	1218.68	1218.68	-5	58	5.92	47.4699	25863000	0.00315948	>tr|Q95W47|Q95W47_PERAM Histone H3 (Fragment) OS=Periplaneta americana OX=6978 PE=3 SV=1
R.RGVGINGLIDDV.I	614.344	2	1227.68	1227.67	9.6	187	118.25	59.7119	2646700	0.000323326	>tr|O18528|O18528_PERAM Cr-PII allergen (Fragment) OS=Periplaneta americana OX=6978 PE=2 SV=1
R.RIQLLEEDLERSEER.L	479.504	4	1914.99	1914.99	3.2	84	292.85	54.2432	4981300	0.000608526	>tr|A0A2P0XIX7|A0A2P0XIX7_PERAM Putative Per a 7 allergen variant OS=Periplaneta americana OX=6978 PE=2 SV=1
R.SLVEPSPQDTALDRLA.R	856.45	2	1711.89	1711.89	4.2	1487	64.98	55.7752	51387000	0.00627754	>sp|Q9U8M0|VIT1_PERAM Vitellogenin-1 OS=Periplaneta americana OX=6978 GN=VG2 PE=2 SV=1
R.SSVTFHE.V	403.687	2	806.367	806.368	-1	264	2.42	30.2964	3640600	0.000444743	>sp|Q9BPS0|VIT2_PERAM Vitellogenin-2 OS=Periplaneta americana OX=6978 GN=VG2 PE=2 SV=1
R.TGSNVF.S	624.3	1	624.3	624.299	2.5	49	21.33	38.5359	17545000	0.00214333	>tr|A0A2P0XIZ1|A0A2P0XIZ1_PERAM Putative Per a 8 allergen variant OS=Periplaneta americana OX=6978 PE=2 SV=1
R.TINNHNVT.L	456.725	2	912.443	912.453	-11.5	1163	12.49	37.4585	13717000	0.0016757	>sp|Q9U8M0|VIT1_PERAM Vitellogenin-1 OS=Periplaneta americana OX=6978 GN=VG2 PE=2 SV=1
R.TISSELQEPDT.M	610.289	2	1219.57	1219.57	1	464	118.11	39.7862	18676000	0.0022815	>sp|Q9BPS0|VIT2_PERAM Vitellogenin-2 OS=Periplaneta americana OX=6978 GN=VG2 PE=2 SV=1
R.TLPHFIKDDYGP.E	468.243	3	1402.71	1402.7	10.4	191	145.12	28.956	1997700	0.000244043	>tr|O02459|O02459_PERAM DNA-directed RNA polymerase (Fragment) OS=Periplaneta americana OX=6978 PE=2 SV=2
R.TLRYGNNYMFMHLAIA.D	638.984	3	1914.94	1914.94	1	75	56.85	56.7343	5539600	0.000676729	>tr|Q1WK32|Q1WK32_PERAM Adipokinetic hormone receptor OS=Periplaneta americana OX=6978 PE=2 SV=1
R.TPPN.N	428.204	1	428.204	428.214	-22.7	88	28.77	41.5864	3816800	0.000466268	>tr|Q5G5C2|Q5G5C2_PERAM Parcxpwnx05 OS=Periplaneta americana OX=6978 PE=2 SV=1
R.TSVPVM[+15.995]PYSAGH.M	631.296	2	1261.58	1261.59	-2.6	1042	75.45	40.5247	11655000	0.0014238	>tr|V6DQH9|V6DQH9_PERAM Metabotropic GABA-B receptor subtype 2 OS=Periplaneta americana OX=6978 GN=GABA-B-R2 PE=2 SV=1
R.VAPEEHPV.L	439.225	2	877.443	877.441	2	97	86.98	22.7019	8454700	0.00103284	>tr|A0A2R4CIH4|A0A2R4CIH4_PERAM Actin OS=Periplaneta americana OX=6978 PE=2 SV=1
R.YSLAHNRL.V	487.271	2	973.535	973.521	13.6	182	31.57	46.8269	3155300	0.000385458	>tr|V6DQH9|V6DQH9_PERAM Metabotropic GABA-B receptor subtype 2 OS=Periplaneta americana OX=6978 GN=GABA-B-R2 PE=2 SV=1
S.EAEGFTQSRLP.S	617.802	2	1234.6	1234.61	-7.6	311	39.12	44.1181	6043600	0.000738299	>tr|A0A059WHP2|A0A059WHP2_PERAM Beta-glucosidase OS=Periplaneta americana OX=6978 PE=2 SV=1
S.EAVRRYPVHVF.G	458.252	3	1372.74	1372.75	-6	614	35.25	21.355	3866900	0.000472389	>sp|Q9BPS0|VIT2_PERAM Vitellogenin-2 OS=Periplaneta americana OX=6978 GN=VG2 PE=2 SV=1
S.GGTTMYPGIADR.M	619.797	2	1238.59	1238.58	2.3	302	41.42	40.2156	2942300	0.000359438	>tr|A0A2R4CIH4|A0A2R4CIH4_PERAM Actin OS=Periplaneta americana OX=6978 PE=2 SV=1
S.HVSDALQNDC[+57.021]AK.C	453.209	3	1357.61	1357.62	-2.8	69	19.15	22.2712	1620800	0.000198	>tr|O17447|O17447_PERAM p10 OS=Periplaneta americana OX=6978 PE=2 SV=1
S.IAVFHRDDM[+15.995]QGVMLPPPYEV.Y	389.195	6	2330.13	2330.13	0.1	64	13.21	27.2403	19273000	0.00235443	>tr|A0A2P0XIG9|A0A2P0XIG9_PERAM Putative Per a 3 allergen variant OS=Periplaneta americana OX=6978 PE=2 SV=1
S.ISPYR.I	635.345	1	635.345	635.351	-10.4	139	16.08	56.3845	0	0	>tr|D0UTA5|D0UTA5_PERAM Methionine aminopeptidase (Fragment) OS=Periplaneta americana OX=6978 PE=2 SV=1
S.LADNIGETEHAA.W	620.794	2	1240.58	1240.58	0.7	312	64.79	31.8029	9296600	0.00113569	>tr|H2F490|H2F490_PERAM Transferrin OS=Periplaneta americana OX=6978 PE=2 SV=1
S.LDLQAEYFLNSHR.N	803.399	2	1605.79	1605.8	-7.3	158	9.34	51.4327	0	0	>tr|Q5G5C2|Q5G5C2_PERAM Parcxpwnx05 OS=Periplaneta americana OX=6978 PE=2 SV=1
S.LQKKYDPENT.Y	618.323	2	1235.64	1235.63	9.2	107	19.87	26.5665	3377900	0.000412651	>tr|O17447|O17447_PERAM p10 OS=Periplaneta americana OX=6978 PE=2 SV=1
S.TDIIGKHMPRNPA.S	483.934	3	1449.79	1449.76	17.2	1724	49.15	20.1027	16612000	0.00202936	>sp|Q9U8M0|VIT1_PERAM Vitellogenin-1 OS=Periplaneta americana OX=6978 GN=VG2 PE=2 SV=1
S.TFHRVIP.N	435.257	2	869.507	869.499	8.9	9	16.77	48.2822	1955100	0.000238839	>tr|Q9U8K2|Q9U8K2_PERAM Peptidyl-prolyl cis-trans isomerase (Fragment) OS=Periplaneta americana OX=6978 PE=2 SV=1
S.TFHRVIPNFMC[+57.021].Q	711.338	2	1421.67	1421.68	-8.5	9	1.34	56.7329	129340000	0.0158004	>tr|Q9U8K2|Q9U8K2_PERAM Peptidyl-prolyl cis-trans isomerase (Fragment) OS=Periplaneta americana OX=6978 PE=2 SV=1
S.TLTP.V	431.24	1	431.24	431.25	-24.4	315	14.77	53.423	2013000	0.000245912	>tr|A0A2P0XJ10|A0A2P0XJ10_PERAM Putative Per a allergen OS=Periplaneta americana OX=6978 PE=2 SV=1
S.TLTPVER.A	408.235	2	815.463	815.462	0.5	315	32.16	40.0554	5007200	0.00061169	>tr|A0A2P0XJ10|A0A2P0XJ10_PERAM Putative Per a allergen OS=Periplaneta americana OX=6978 PE=2 SV=1
S.TMK.I	379.193	1	379.193	379.201	-20.9	325	14.22	25.5592	31696000	0.00387205	>tr|A0A2R4CIH4|A0A2R4CIH4_PERAM Actin OS=Periplaneta americana OX=6978 PE=2 SV=1
S.TPRET.P	603.303	1	603.303	603.31	-11.7	106	92.24	54.6131	6840300	0.000835625	>tr|T1UL18|T1UL18_PERAM Putative EAG OS=Periplaneta americana OX=6978 GN=PA_0007 PE=2 SV=1
S.TVTTNT.N	636.326	1	636.326	636.32	9.3	364	71.39	55.6788	9749700	0.00119104	>tr|A0A0K1ZFW3|A0A0K1ZFW3_PERAM Putative UV opsin OS=Periplaneta americana OX=6978 PE=2 SV=1
S.VIVVEEKGDPEFVKRQ.E	468.763	4	1872.03	1872.02	4.3	24	226.05	39.732	15772000	0.00192674	>sp|Q9XZ71|TNNT_PERAM Troponin T OS=Periplaneta americana OX=6978 GN=TNT PE=2 SV=1
S.YELPDGQ.V	821.365	1	821.365	821.368	-3.6	241	82.52	39.029	10585000	0.00129309	>tr|A0A2R4CIH4|A0A2R4CIH4_PERAM Actin OS=Periplaneta americana OX=6978 PE=2 SV=1
S.YLRHYFFPYIT.E	760.39	2	1519.77	1519.77	0.1	1432	37.01	49.858	0	0	>sp|Q9BPS0|VIT2_PERAM Vitellogenin-2 OS=Periplaneta americana OX=6978 GN=VG2 PE=2 SV=1
T.EAPLNPKAN.R	477.257	2	953.506	953.505	1.4	108	219.4	20.5246	6487800	0.000792563	>tr|A0A2R4CIH4|A0A2R4CIH4_PERAM Actin OS=Periplaneta americana OX=6978 PE=2 SV=1
T.EVYNWLPLAH.C	621.323	2	1241.64	1241.63	6	324	10.77	44.2616	3328700	0.000406641	>tr|A0A3Q9NNI4|A0A3Q9NNI4_PERAM Protein-serine/threonine phosphatase OS=Periplaneta americana OX=6978 GN=PP5 PE=2 SV=1
T.FAPANLTTEVK.S	595.826	2	1190.64	1190.64	2.4	221	48.14	44.7361	18743000	0.00228968	>tr|O02460|O02460_PERAM Elongation factor 1-alpha (Fragment) OS=Periplaneta americana OX=6978 PE=2 SV=1
T.FTELIGN.-	793.41	1	793.41	793.409	1.8	271	203.88	47.0261	8790100	0.00107382	>tr|A0A2P0XIX7|A0A2P0XIX7_PERAM Putative Per a 7 allergen variant OS=Periplaneta americana OX=6978 PE=2 SV=1
T.FYNELRVAPE.E	619.314	2	1237.62	1237.62	0.1	91	8.06	48.6804	4246500	0.000518761	>tr|A0A2R4CIH4|A0A2R4CIH4_PERAM Actin OS=Periplaneta americana OX=6978 PE=2 SV=1
T.GTPVMQHY.T	466.724	2	932.44	932.429	11.5	689	22.99	19.7209	4912000	0.00060006	>tr|H2F490|H2F490_PERAM Transferrin OS=Periplaneta americana OX=6978 PE=2 SV=1
T.KDVGILMMPDFSWPG.S	846.904	2	1692.8	1692.81	-6.3	361	22.45	53.7206	18180000	0.00222091	>tr|A0A059WHP2|A0A059WHP2_PERAM Beta-glucosidase OS=Periplaneta americana OX=6978 PE=2 SV=1
T.KFEDENFQLK.H	433.219	3	1297.64	1297.64	0.3	39	35.88	44.196	3178400	0.00038828	>tr|Q9U8K2|Q9U8K2_PERAM Peptidyl-prolyl cis-trans isomerase (Fragment) OS=Periplaneta americana OX=6978 PE=2 SV=1
T.KYD.N	425.213	1	425.213	425.203	22.7	30	10.39	25.6894	1073700	0.000131165	>tr|O17447|O17447_PERAM p10 OS=Periplaneta americana OX=6978 PE=2 SV=1
T.LLFQC[+57.021]LVRST.L	618.846	2	1236.68	1236.68	5.9	424	20.68	51.2341	6713300	0.000820111	>tr|O02459|O02459_PERAM DNA-directed RNA polymerase (Fragment) OS=Periplaneta americana OX=6978 PE=2 SV=2
T.LSSAWHMMLQYQ.P	747.857	2	1494.71	1494.69	14	1533	5.29	53.8792	53309000	0.00651234	>sp|Q9U8M0|VIT1_PERAM Vitellogenin-1 OS=Periplaneta americana OX=6978 GN=VG2 PE=2 SV=1
T.LTVDDIVC[+57.021]TR.I	596.307	2	1191.61	1191.6	3	117	272.33	50.6956	73871000	0.00902424	>tr|Q1M0X8|Q1M0X8_PERAM MPA13 allergen OS=Periplaneta americana OX=6978 PE=2 SV=1
T.RLKEAEARAE.F	391.55	3	1172.64	1172.64	-2.4	224	123.85	16.859	26820000	0.00327639	>tr|A0A2P0XIX7|A0A2P0XIX7_PERAM Putative Per a 7 allergen variant OS=Periplaneta americana OX=6978 PE=2 SV=1
T.SLDFKAFYDAVRSP.E	808.411	2	1615.81	1615.81	1.6	30	90.47	48.8324	5065900	0.000618861	>tr|O18528|O18528_PERAM Cr-PII allergen (Fragment) OS=Periplaneta americana OX=6978 PE=2 SV=1
T.TGLVPLFGIDVWEHAY.Y	606.319	3	1816.94	1816.93	8.5	176	6.88	39.5902	2609200	0.000318745	>tr|A0A2P0XIZ9|A0A2P0XIZ9_PERAM Superoxide dismutase OS=Periplaneta americana OX=6978 PE=2 SV=1
T.TPSYVAFNDT.E	557.758	2	1114.51	1114.51	4	39	20.41	51.005	6444000	0.000787213	>tr|A0A2P0XJ10|A0A2P0XJ10_PERAM Putative Per a allergen OS=Periplaneta americana OX=6978 PE=2 SV=1
T.TPSYVAFNDT.E	557.765	2	1114.52	1114.51	15.5	39	7.5	46.3243	10961000	0.00133902	>tr|A0A2P0XJ10|A0A2P0XJ10_PERAM Putative Per a allergen OS=Periplaneta americana OX=6978 PE=2 SV=1
T.VEAPLPAIEGEKLIPIAQQ.-	672.721	3	2016.15	2016.14	5.5	172	47.41	60.3903	19507000	0.00238302	>tr|A0A481SQK2|A0A481SQK2_PERAM Per a 16 allergen OS=Periplaneta americana OX=6978 PE=2 SV=1
T.VFFDQDSPDSPVKVT.G	840.908	2	1680.81	1680.81	-1.7	3	136.04	53.9593	25525000	0.00311819	>sp|P84118|BURS_PERAM Bursicon (Fragments) OS=Periplaneta americana OX=6978 GN=burs PE=1 SV=1
T.YTVDVTSDKAQDVY.V	802.377	2	1603.75	1603.75	-1.3	411	28.1	43.2679	15786000	0.00192845	>tr|A0A2P0XIG9|A0A2P0XIG9_PERAM Putative Per a 3 allergen variant OS=Periplaneta americana OX=6978 PE=2 SV=1
V.AVIPHAADTPTDNYIA.Y	834.915	2	1668.82	1668.82	-0.5	562	87.5	46.2893	37996000	0.00464167	>sp|Q9BPS0|VIT2_PERAM Vitellogenin-2 OS=Periplaneta americana OX=6978 GN=VG2 PE=2 SV=1
V.DVTSDKAQDVY.V	620.787	2	1240.57	1240.57	-1.8	414	8.09	31.2881	12203000	0.00149074	>tr|A0A2P0XIG9|A0A2P0XIG9_PERAM Putative Per a 3 allergen variant OS=Periplaneta americana OX=6978 PE=2 SV=1
V.EAEHTSYIRVR.P	454.228	3	1360.67	1360.7	-19.9	1103	16.77	25.5122	3544500	0.000433004	>sp|Q9BPS0|VIT2_PERAM Vitellogenin-2 OS=Periplaneta americana OX=6978 GN=VG2 PE=2 SV=1
V.EAPC[+57.021]KSTVRR.V	401.877	3	1203.62	1203.63	-6.9	28	21.43	25.7037	0	0	>tr|Q5G5C2|Q5G5C2_PERAM Parcxpwnx05 OS=Periplaneta americana OX=6978 PE=2 SV=1
V.EEMRHTFNIT.W	639.302	2	1277.6	1277.59	2.4	109	96.22	51.8681	3313700	0.000404809	>tr|Q5G5C2|Q5G5C2_PERAM Parcxpwnx05 OS=Periplaneta americana OX=6978 PE=2 SV=1
V.ELDRFPY.K	470.23	2	939.453	939.457	-4.1	451	94.44	28.1686	6205500	0.000758077	>tr|A0A2P0XIG9|A0A2P0XIG9_PERAM Putative Per a 3 allergen variant OS=Periplaneta americana OX=6978 PE=2 SV=1
V.EVMFHK.P	790.396	1	790.396	790.392	5.4	1545	8.59	55.4911	0	0	>sp|Q9BPS0|VIT2_PERAM Vitellogenin-2 OS=Periplaneta americana OX=6978 GN=VG2 PE=2 SV=1
V.EVQVQ.F	602.326	1	602.326	602.314	18.5	1456	20.57	59.9619	0	0	>sp|Q9BPS0|VIT2_PERAM Vitellogenin-2 OS=Periplaneta americana OX=6978 GN=VG2 PE=2 SV=1
V.FIMLTTAP.Y	447.245	2	893.482	893.48	2.2	602	11.46	34.7006	677090	8.27147e-05	>tr|A0A5J6D227|A0A5J6D227_PERAM Nanchung OS=Periplaneta americana OX=6978 PE=2 SV=1
V.GVKAFFDMMHIGP.H	725.342	2	1449.68	1449.7	-17.5	88	9.64	54.6936	12291000	0.00150149	>tr|V6DQH9|V6DQH9_PERAM Metabotropic GABA-B receptor subtype 2 OS=Periplaneta americana OX=6978 GN=GABA-B-R2 PE=2 SV=1
V.GYPPFWDEDQHRL.Y	830.371	2	1659.74	1659.76	-11.9	210	38.62	39.4278	12925000	0.00157895	>tr|H6SWU8|H6SWU8_PERAM Calcium/calmodulin-dependent protein kinase OS=Periplaneta americana OX=6978 PE=2 SV=1
V.HIQPEWYFLFAYA.I	842.918	2	1684.83	1684.82	7.5	268	22.66	56.0551	41555000	0.00507645	>tr|H6S3P9|H6S3P9_PERAM Cytochrome b OS=Periplaneta americana OX=6978 GN=CYTB PE=3 SV=1
V.IIINWNFRGP.R	615.342	2	1229.68	1229.68	-1.6	323	70.77	44.263	12477000	0.00152422	>tr|A0A0K1U4A8|A0A0K1U4A8_PERAM Nicotinic acetylcholine receptor beta1 variant A OS=Periplaneta americana OX=6978 GN=nAChR_beta1_a PE=2 SV=1
V.KAFFDMMHIGP.H	647.319	2	1293.63	1293.61	15	90	37.14	47.2596	0	0	>tr|V6DQH9|V6DQH9_PERAM Metabotropic GABA-B receptor subtype 2 OS=Periplaneta americana OX=6978 GN=GABA-B-R2 PE=2 SV=1
V.PEALA.A	500.273	1	500.273	500.272	3.4	118	192.09	41.1146	6191800	0.000756403	>tr|D0USX9|D0USX9_PERAM Pyrimidine biosynthesis (Fragment) OS=Periplaneta americana OX=6978 PE=2 SV=1
V.TEIC[+57.021]FSMRP.L	570.768	2	1140.53	1140.52	9	1824	16.44	39.7278	17368000	0.00212171	>sp|Q9U8M0|VIT1_PERAM Vitellogenin-1 OS=Periplaneta americana OX=6978 GN=VG2 PE=2 SV=1
V.TIFIFSYIIP.M	607.344	2	1213.68	1213.69	-5.7	218	60.97	40.9503	3789300	0.000462909	>tr|A0A0K1ZFW3|A0A0K1ZFW3_PERAM Putative UV opsin OS=Periplaneta americana OX=6978 PE=2 SV=1
V.TIPSRC[+57.021]VS.K	460.242	2	919.476	919.467	10.6	1867	30.12	42.6684	2143600	0.000261867	>sp|Q9BPS0|VIT2_PERAM Vitellogenin-2 OS=Periplaneta americana OX=6978 GN=VG2 PE=2 SV=1
V.TIQVFEGERA.M	575.294	2	1149.58	1149.59	-8.4	441	16.83	43.7364	7995300	0.000976723	>tr|A0A2P0XJ10|A0A2P0XJ10_PERAM Putative Per a allergen OS=Periplaneta americana OX=6978 PE=2 SV=1
V.TTIIQQM.T	417.722	2	834.437	834.439	-2.9	478	19.55	29.9703	3773400	0.000460966	>tr|T1UL18|T1UL18_PERAM Putative EAG OS=Periplaneta americana OX=6978 GN=PA_0007 PE=2 SV=1
V.TVEDTILP.P	444.245	2	887.483	887.472	11.9	990	24.43	29.9079	5755600	0.000703116	>tr|V6DQH9|V6DQH9_PERAM Metabotropic GABA-B receptor subtype 2 OS=Periplaneta americana OX=6978 GN=GABA-B-R2 PE=2 SV=1
V.TVIIINWN.F	486.779	2	972.55	972.551	-1	321	3.48	30.7412	10921000	0.00133413	>tr|A0A0K1U4A8|A0A0K1U4A8_PERAM Nicotinic acetylcholine receptor beta1 variant A OS=Periplaneta americana OX=6978 GN=nAChR_beta1_a PE=2 SV=1
V.TYFEDFDIDMLNAL.D	853.872	2	1706.74	1706.76	-15	445	41.26	44.3802	51422000	0.00628182	>tr|B9W4N7|B9W4N7_PERAM Hemocyanin subunit type 1 OS=Periplaneta americana OX=6978 GN=hc1 PE=2 SV=1
W.AYVGFHDNYVDGQYVTI.F	654.304	3	1960.9	1960.91	-5.2	156	6.42	43.4143	79504000	0.00971238	>tr|P92048|P92048_PERAM Lectin-related protein (Fragment) OS=Periplaneta americana OX=6978 PE=2 SV=1
W.KDNAIGQS.A	832.414	1	832.414	832.416	-2.7	629	16.9	45.856	29825000	0.00364348	>tr|T1UL18|T1UL18_PERAM Putative EAG OS=Periplaneta americana OX=6978 GN=PA_0007 PE=2 SV=1
W.SVGVIILFLTMATAFMGYVLPWG.Q	829.434	3	2486.29	2486.32	-13.6	115	38.33	57.6426	7301300	0.000891942	>tr|H6S3P9|H6S3P9_PERAM Cytochrome b OS=Periplaneta americana OX=6978 GN=CYTB PE=3 SV=1
Y.AEDDDIWDLREIAN.L	837.886	2	1674.77	1674.76	2.8	889	133.86	60.2585	6110400	0.000746459	>sp|Q9BPS0|VIT2_PERAM Vitellogenin-2 OS=Periplaneta americana OX=6978 GN=VG2 PE=2 SV=1
Y.IAEWRK.Q	401.737	2	802.466	802.457	11.1	54	3.2	27.5903	10387000	0.0012689	>sp|Q9XZ71|TNNT_PERAM Troponin T OS=Periplaneta americana OX=6978 GN=TNT PE=2 SV=1
Y.IIST.R	433.266	1	433.266	433.266	0.2	120	44.43	21.7259	3042100	0.000371629	>tr|B1A7S7|B1A7S7_PERAM Arginine kinase OS=Periplaneta americana OX=6978 PE=2 SV=1
Y.ITENVYPDER.K	618.301	2	1235.59	1235.59	2.9	1441	320.04	33.0465	33206000	0.00405651	>sp|Q9BPS0|VIT2_PERAM Vitellogenin-2 OS=Periplaneta americana OX=6978 GN=VG2 PE=2 SV=1
Y.KDTVQGFC[+57.021]DY.M	616.767	2	1232.53	1232.53	0.6	288	120.84	43.0772	19744000	0.00241197	>tr|A0A5A4M2P1|A0A5A4M2P1_PERAM Cellulase OS=Periplaneta americana OX=6978 PE=2 SV=1
Y.SYLRHYFFP.Y	410.535	3	1229.59	1229.61	-16.1	1431	55.53	22.0621	1988600	0.000242932	>sp|Q9BPS0|VIT2_PERAM Vitellogenin-2 OS=Periplaneta americana OX=6978 GN=VG2 PE=2 SV=1
Y.TAYQHLQMRF.R	647.816	2	1294.62	1294.64	-9.2	318	159.57	41.929	73985000	0.00903816	>tr|Q5G5C2|Q5G5C2_PERAM Parcxpwnx05 OS=Periplaneta americana OX=6978 PE=2 SV=1
Y.TFYVIVT.P	421.736	2	842.466	842.466	0	528	1.79	44.0809	5209400	0.000636391	>tr|A0A2P0XIG9|A0A2P0XIG9_PERAM Putative Per a 3 allergen variant OS=Periplaneta americana OX=6978 PE=2 SV=1
Y.TLAM[+15.995]AYC[+57.021]GTGNN.Q	644.77	2	1288.53	1288.53	1.9	78	14.19	43.1666	6833800	0.000834831	>tr|D0UMA4|D0UMA4_PERAM Proteasome non-ATPase regulatory subunit (Fragment) OS=Periplaneta americana OX=6978 PE=2 SV=1
Y.TWIRYFTQP.Y	606.317	2	1211.63	1211.62	5.6	1427	26.16	53.6062	11340000	0.00138532	>sp|Q9U8M0|VIT1_PERAM Vitellogenin-1 OS=Periplaneta americana OX=6978 GN=VG2 PE=2 SV=1
Y.VLPWGQMSFW.G	625.798	2	1250.59	1250.6	-11.5	133	17.75	32.5672	11853000	0.00144799	>tr|H6S3P9|H6S3P9_PERAM Cytochrome b OS=Periplaneta americana OX=6978 GN=CYTB PE=3 SV=1
Y.VTNFDLYYI.A	574.277	2	1147.55	1147.57	-17.3	225	5.5	55.1504	10802000	0.0013196	>tr|A0A2P0XIG9|A0A2P0XIG9_PERAM Putative Per a 3 allergen variant OS=Periplaneta americana OX=6978 PE=2 SV=1
Y.YEDNFKVAEAR.G	447.888	3	1341.65	1341.64	4.7	1075	30.93	35.6022	2799300	0.000341968	>sp|Q9BPS0|VIT2_PERAM Vitellogenin-2 OS=Periplaneta americana OX=6978 GN=VG2 PE=2 SV=1
	835.068	3	2503.19	2503.18	3	24	596.69	58.734	116800000	0.0142685	>tr|O17447|O17447_PERAM p10 OS=Periplaneta americana OX=6978 PE=2 SV=1
